# Supplementary material for: Dichlorido{N-[1-(2-pyrid­yl)ethyl­idene]ethane-1,2-diamine}copper(II)
Source: Acta Crystallogr Sect E Struct Rep Online. 2009 Mar 25;65(Pt 4):m439. doi: 10.1107/S1600536809010149 (PMC2968900; doi:10.1107/S1600536809010149)
Supplement: Supplementary file 2 [file e-65-0m439-Isup2.hkl]

# 
# h,k,l, Fc-squared, Fo-squared, sigma(Fo-squared) and status flag 
# 
data_I
_shelx_title ' 080125c in P-1' 
_shelx_refln_list_code          4 
_shelx_F_calc_maximum      129.22 
_exptl_crystal_F_000       302.00 
_reflns_d_resolution_high  0.8408 
 
loop_ 
 _symmetry_equiv_pos_as_xyz 
 'x, y, z' 
 '-x, -y, -z' 
 
_cell_length_a     7.2701 
_cell_length_b     8.8008 
_cell_length_c     9.5773 
_cell_angle_alpha  82.940 
_cell_angle_beta   76.289 
_cell_angle_gamma  85.751 
 
_shelx_F_squared_multiplier     1.000 
 
loop_ 
 _refln_index_h 
 _refln_index_k 
 _refln_index_l 
 _refln_F_squared_calc 
 _refln_F_squared_meas 
 _refln_F_squared_sigma 
 _refln_observed_status 
   1   0   0     8555.62     8306.33    306.65 o 
   2   0   0      839.15      890.93     33.91 o 
   3   0   0      658.44      590.17     23.43 o 
   4   0   0     1532.27     1431.94     54.80 o 
   5   0   0      957.00      910.53     36.59 o 
   6   0   0      209.58      218.37     18.12 o 
   7   0   0       13.80        7.03      9.16 o 
   8   0   0        0.37      -10.34     10.45 o 
  -8   1   0        3.01       -5.54     11.38 o 
  -7   1   0        4.43       -7.72      8.82 o 
  -6   1   0      841.52      759.88     46.61 o 
  -5   1   0     2103.76     1983.00     80.82 o 
  -4   1   0       46.19       39.33      4.57 o 
  -3   1   0      114.11      101.87      5.82 o 
  -2   1   0      532.59      520.80     21.78 o 
  -1   1   0      123.26      107.64      4.55 o 
   0   1   0      226.40      296.81     20.47 o 
   1   1   0      220.38      210.88     12.53 o 
   2   1   0     1136.22     1113.60     59.16 o 
   3   1   0      632.96      597.26     24.24 o 
   4   1   0     1709.40     1681.97     64.45 o 
   5   1   0      856.11      836.85     34.19 o 
   6   1   0       10.00        8.40      4.49 o 
   7   1   0      182.23      180.36     17.02 o 
   8   1   0      528.99      510.72     36.25 o 
  -8   2   0       10.46        2.23     12.40 o 
  -7   2   0      183.16      155.39     18.14 o 
  -6   2   0      608.65      553.27     37.62 o 
  -5   2   0      386.69      352.86     25.93 o 
  -4   2   0      390.14      363.67     16.52 o 
  -3   2   0     1289.74     1195.49     46.63 o 
  -2   2   0     4559.69     5329.23    209.96 o 
  -1   2   0    16698.62    15148.29    474.85 o 
   0   2   0     5483.09     6047.08    312.49 o 
   1   2   0       47.61       37.23      4.39 o 
   2   2   0     5551.70     5562.75    287.58 o 
   3   2   0     1996.80     1894.16    100.30 o 
   4   2   0      327.23      303.67     21.27 o 
   5   2   0       36.23       29.87      5.44 o 
   6   2   0      219.46      229.81     13.49 o 
   7   2   0       29.08       17.71      8.55 o 
   8   2   0       13.07       21.91     10.92 o 
  -7   3   0       68.49       75.53     17.12 o 
  -6   3   0        3.80        4.85     10.30 o 
  -5   3   0        0.87      -11.21      7.47 o 
  -4   3   0      239.44      248.10     17.73 o 
  -3   3   0      863.43      863.67     35.17 o 
  -2   3   0      388.47      423.49     15.44 o 
  -1   3   0     7449.08     7924.00    410.48 o 
   0   3   0     1879.98     2314.82    121.94 o 
   1   3   0        5.53       11.05      3.09 o 
   2   3   0      403.33      368.20     22.08 o 
   3   3   0     2303.00     2155.34    114.08 o 
   4   3   0     1500.30     1337.85     73.02 o 
   5   3   0      220.71      207.03     12.49 o 
   6   3   0      145.17      142.69     11.03 o 
   7   3   0      292.05      334.84     44.33 o 
   8   3   0       78.00       84.79     13.13 o 
  -7   4   0      302.60      267.56     26.70 o 
  -6   4   0      716.63      704.26     48.24 o 
  -5   4   0      529.33      557.91     39.27 o 
  -4   4   0      243.21      267.63     23.62 o 
  -3   4   0      475.99      436.56     31.07 o 
  -2   4   0     2243.00     2204.41    120.26 o 
  -1   4   0     3753.30     4520.73    142.68 o 
   0   4   0     1849.94     2303.89    122.69 o 
   1   4   0      721.79      814.91     32.53 o 
   2   4   0       56.67       52.14      7.43 o 
   3   4   0      330.58      335.88     21.91 o 
   4   4   0      188.93      191.87     15.02 o 
   5   4   0      362.04      385.22     25.66 o 
   6   4   0      140.83      150.77     12.06 o 
   7   4   0      449.52      541.53     31.09 o 
  -7   5   0        1.88       -1.23     14.21 o 
  -6   5   0       86.47       94.32     20.97 o 
  -5   5   0      137.94      129.86     19.77 o 
  -4   5   0      107.65      118.40     18.02 o 
  -3   5   0     1202.43     1346.63     54.10 o 
  -1   5   0       79.43       72.55      8.68 o 
   0   5   0      331.00      348.22     24.20 o 
   1   5   0     2745.82     3262.40    122.20 o 
   2   5   0     2292.89     2162.39    116.57 o 
   3   5   0      208.15      183.08     15.11 o 
   4   5   0        4.59        0.12      5.26 o 
   5   5   0      207.75      244.94     19.50 o 
   6   5   0      513.40      545.20     35.81 o 
   7   5   0       70.04       71.19      9.72 o 
  -6   6   0       74.87       65.69     20.29 o 
  -5   6   0      277.17      317.00     30.30 o 
  -4   6   0      387.77      448.98     35.90 o 
  -3   6   0      480.40      478.44     36.75 o 
  -2   6   0      249.81      258.15     30.88 o 
  -1   6   0       35.64       49.40     12.53 o 
   0   6   0       74.12       91.84     13.09 o 
   1   6   0       16.96        5.52      5.72 o 
   2   6   0       56.35       61.03     11.40 o 
   3   6   0        1.16        4.58      7.12 o 
   4   6   0        1.98        4.29      6.99 o 
   5   6   0      290.82      330.70     25.32 o 
   6   6   0      172.86      184.62     18.31 o 
   7   6   0        1.87       -6.09      6.70 o 
  -5   7   0       38.44       34.50     18.02 o 
  -4   7   0       27.88       35.19     18.77 o 
  -3   7   0      102.88      116.58     22.83 o 
  -2   7   0      458.26      403.38     33.32 o 
  -1   7   0     1239.84     1409.31     83.09 o 
   0   7   0      821.02      960.38     59.49 o 
   1   7   0       28.68       32.13      8.26 o 
   2   7   0       24.82       24.28     10.84 o 
   3   7   0      380.83      449.93     32.42 o 
   4   7   0      264.92      324.06     25.93 o 
   5   7   0       14.50       21.14     10.78 o 
   6   7   0        7.86       13.17     11.28 o 
  -5   8   0       13.17      -21.47     17.65 o 
  -4   8   0       22.35       17.87     19.16 o 
  -3   8   0       61.09       41.10     19.04 o 
  -2   8   0      184.46      182.55     24.03 o 
  -1   8   0        0.22      -18.29     12.19 o 
   0   8   0      121.24      129.30     19.50 o 
   1   8   0      217.37      202.50     35.45 o 
   2   8   0       42.48       39.45     13.34 o 
   3   8   0       19.81       14.59     11.22 o 
   4   8   0       25.71       43.26     14.38 o 
   5   8   0      222.12      238.55     23.45 o 
  -3   9   0      216.28      226.03     28.97 o 
  -2   9   0       44.48       43.26     20.18 o 
  -1   9   0       23.88       10.49     14.38 o 
   1   9   0      236.13      178.72     14.10 o 
   2   9   0      142.39      117.08     17.10 o 
   3   9   0        6.33        0.42     11.74 o 
   4   9   0       80.39       98.65     19.50 o 
  -1  10   0      130.10      102.58     26.43 o 
   0  10   0        0.46      -11.52      7.68 o 
   1  10   0        0.66        8.62     10.23 o 
   2  10   0       49.88       38.52     13.92 o 
  -1 -10   1       79.51       63.82     16.75 o 
   0 -10   1        5.07      -12.87      8.58 o 
   1 -10   1       28.87      -25.16     16.77 o 
  -4  -9   1      152.93      181.26     21.99 o 
  -3  -9   1      204.04      191.24     22.06 o 
  -2  -9   1      103.10      108.64     19.89 o 
  -1  -9   1       14.34        3.30      8.82 o 
   0  -9   1        0.30       -7.45      8.31 o 
   1  -9   1        9.40        1.50     14.61 o 
   2  -9   1       17.99       -2.02     15.98 o 
   3  -9   1        8.76      -22.18     17.56 o 
  -5  -8   1       42.70       55.49     15.50 o 
  -4  -8   1      105.51      122.93     17.46 o 
  -3  -8   1      279.89      324.27     27.61 o 
  -2  -8   1      104.83      131.54     17.81 o 
  -1  -8   1       67.04       71.36     12.23 o 
   1  -8   1      651.16      615.55     43.93 o 
   2  -8   1       54.83       48.04     18.66 o 
   3  -8   1       98.79       83.58     22.31 o 
   4  -8   1      408.33      384.47     37.06 o 
   5  -8   1      190.23      192.76     29.48 o 
  -6  -7   1      152.90      197.65     20.74 o 
  -5  -7   1      567.71      610.06     41.22 o 
  -4  -7   1       71.29       81.42     13.44 o 
  -3  -7   1      117.41      134.37     16.04 o 
  -2  -7   1       16.48        5.41      8.97 o 
  -1  -7   1      541.42      578.40     27.38 o 
   0  -7   1       91.36      105.76     16.02 o 
   1  -7   1      270.70      290.14     25.49 o 
   2  -7   1      274.17      285.25     17.27 o 
   3  -7   1        3.01       -9.39     10.08 o 
   4  -7   1        3.41      -14.17     15.54 o 
   5  -7   1       36.62       39.08     21.41 o 
  -6  -6   1       14.54       10.32      8.78 o 
  -5  -6   1      151.43      170.83     16.89 o 
  -4  -6   1      826.26      914.54     54.60 o 
  -3  -6   1      911.03     1046.53     61.18 o 
  -2  -6   1      500.39      483.14     32.27 o 
  -1  -6   1      580.38      604.86     38.83 o 
   0  -6   1      311.95      352.46     25.76 o 
   1  -6   1      225.17      229.74     13.75 o 
   2  -6   1     1548.51     1808.75     83.42 o 
   3  -6   1     1702.59     1991.02    161.02 o 
   4  -6   1      103.13      105.97     22.28 o 
   5  -6   1       79.04       45.94     19.85 o 
   6  -6   1        0.61      -20.35     13.57 o 
  -7  -5   1      188.50      206.08     15.74 o 
  -6  -5   1       74.45       75.53     11.51 o 
  -5  -5   1       85.16       91.74     11.90 o 
  -4  -5   1       12.38       10.09      6.89 o 
  -3  -5   1      671.48      679.21     40.85 o 
  -2  -5   1      426.61      490.41     31.11 o 
  -1  -5   1      639.12      661.02     53.17 o 
   0  -5   1     1686.25     1978.94    107.23 o 
   1  -5   1      111.97      138.04      9.42 o 
   2  -5   1      134.17      142.22     10.34 o 
   3  -5   1      358.91      376.03     50.11 o 
   4  -5   1     1333.26     1392.41     57.05 o 
   5  -5   1      290.39      335.84     30.82 o 
   6  -5   1       41.15       44.96     18.06 o 
   7  -5   1       90.87       95.72     23.08 o 
  -7  -4   1      288.52      290.58     23.41 o 
  -6  -4   1      557.87      546.88     35.25 o 
  -5  -4   1      594.32      549.94     34.46 o 
  -4  -4   1      422.31      408.88     26.45 o 
  -3  -4   1      600.52      555.56     33.40 o 
  -2  -4   1     2570.67     2676.77    141.69 o 
  -1  -4   1     2113.65     2248.86    147.06 o 
   0  -4   1        2.18        0.44      2.48 o 
   1  -4   1      703.08      941.32     37.54 o 
   3  -4   1      373.71      430.83     49.01 o 
   4  -4   1        2.93       -4.23      5.71 o 
   5  -4   1        5.02       -6.66     11.72 o 
   6  -4   1       40.79       38.33     15.69 o 
   7  -4   1       87.26       93.38     20.85 o 
  -7  -3   1       55.75       46.09     11.17 o 
  -6  -3   1        1.94       -4.45      5.29 o 
  -5  -3   1      100.28       95.78     10.82 o 
  -4  -3   1        0.29        3.39      4.29 o 
  -3  -3   1       59.64       35.41      6.47 o 
  -2  -3   1      547.56      486.43     28.51 o 
  -1  -3   1        5.24        8.68      3.60 o 
   0  -3   1       62.71       62.77      5.17 o 
   2  -3   1     4142.29     4074.14    274.72 o 
   3  -3   1     1071.11     1073.13     43.16 o 
   4  -3   1        2.71        0.14      3.89 o 
   5  -3   1      103.93       98.74      9.05 o 
   6  -3   1     1005.27      937.05     59.20 o 
   7  -3   1      306.32      231.88     24.18 o 
   8  -3   1       44.76       34.10     17.04 o 
  -8  -2   1      478.84      474.82     34.02 o 
  -7  -2   1      113.01      122.54     14.09 o 
  -6  -2   1       26.66       14.88      5.38 o 
  -5  -2   1      764.91      800.44     34.05 o 
  -4  -2   1     4249.12     4176.94    218.54 o 
  -3  -2   1     2868.77     2935.41    154.13 o 
  -2  -2   1      227.36      202.56     13.32 o 
  -1  -2   1     1045.13     1259.67     66.96 o 
   0  -2   1       54.30       81.83      4.86 o 
   1  -2   1    13922.29    19916.60    951.97 o 
   3  -2   1     1100.38     1162.93     52.25 o 
   4  -2   1      149.90      124.48      8.18 o 
   5  -2   1       72.02       48.69      7.54 o 
   6  -2   1      250.79      223.09     20.91 o 
   7  -2   1       46.85       50.92     14.44 o 
   8  -2   1       46.08       28.15     14.17 o 
  -8  -1   1        1.13      -10.88      9.45 o 
  -7  -1   1       62.42       67.38     11.22 o 
  -6  -1   1      290.43      293.07     21.72 o 
  -5  -1   1      214.01      205.03     11.69 o 
  -4  -1   1        3.11       -2.75      2.86 o 
  -3  -1   1      169.45      129.71     10.07 o 
  -2  -1   1      827.03      840.79     45.72 o 
  -1  -1   1      498.75      526.84     28.86 o 
   0  -1   1     5498.99     6991.34    256.99 o 
   1  -1   1     3952.26     5108.75    325.26 o 
   2  -1   1      237.43      211.47      9.66 o 
   3  -1   1     1265.49     1253.44     63.86 o 
   4  -1   1     2234.53     2127.86     80.52 o 
   5  -1   1      518.22      479.46     21.21 o 
   6  -1   1       15.54       14.24      5.66 o 
   7  -1   1      142.76      119.04     15.31 o 
   8  -1   1        0.46      -16.79     11.20 o 
  -8   0   1       38.50       28.88     13.53 o 
  -7   0   1       53.40       53.70     12.88 o 
  -6   0   1      541.56      550.96     35.56 o 
  -5   0   1     1070.27      999.53     39.90 o 
  -4   0   1      182.45      177.33      9.21 o 
  -3   0   1      101.98      107.21      6.08 o 
  -2   0   1     1927.67     1915.37    100.57 o 
  -1   0   1      554.64      587.32     23.79 o 
   0   0   1        6.95        8.22      2.44 o 
   1   0   1       23.28       59.22      4.20 o 
   2   0   1      629.36      595.17     23.20 o 
   3   0   1       39.86       40.65      3.89 o 
   4   0   1      115.84       92.29      6.22 o 
   5   0   1     1861.33     1785.67     68.51 o 
   6   0   1      674.58      676.01     28.91 o 
   7   0   1        5.33        3.45      8.66 o 
   8   0   1       65.59       51.25     14.94 o 
  -8   1   1        9.91        7.59     11.88 o 
  -7   1   1        3.30       -2.68      9.05 o 
  -6   1   1      282.15      247.36     20.56 o 
  -5   1   1     1268.41     1257.47     70.81 o 
  -4   1   1      720.02      652.53     26.34 o 
  -3   1   1      110.71       73.32      4.50 o 
  -2   1   1      152.75      118.83      6.05 o 
  -1   1   1      949.14      966.12     39.05 o 
   0   1   1     5613.20     3872.25    201.12 o 
   1   1   1     3935.58     3376.42    124.99 o 
   2   1   1      774.04      700.41     27.10 o 
   3   1   1      711.30      667.75     26.56 o 
   4   1   1      120.46      106.73      7.04 o 
   5   1   1       22.93       23.91      4.39 o 
   6   1   1        9.14        9.04      4.61 o 
   7   1   1       16.61       16.30      5.85 o 
   8   1   1       72.58       72.14     15.71 o 
  -7   2   1        7.64        2.10     10.55 o 
  -6   2   1        8.06        0.06      8.95 o 
  -5   2   1      195.44      169.64     16.27 o 
  -4   2   1     1021.70     1001.61     39.39 o 
  -3   2   1      297.15      258.88     10.16 o 
  -2   2   1     1184.55     1192.53     38.90 o 
  -1   2   1     1255.80     1144.86     56.68 o 
   0   2   1      236.82      242.11     15.07 o 
   1   2   1      285.16      334.35     15.64 o 
   2   2   1     1126.88      908.90     48.59 o 
   3   2   1     5876.09     5302.82    196.40 o 
   4   2   1     2155.66     2011.52     76.81 o 
   5   2   1        4.51        3.12      4.35 o 
   6   2   1       19.75        8.29      4.70 o 
   7   2   1      280.31      305.84     16.89 o 
   8   2   1      427.76      451.66     32.73 o 
  -7   3   1      466.94      412.25     32.94 o 
  -6   3   1      421.76      390.67     30.17 o 
  -5   3   1       10.23       -0.50      8.36 o 
  -4   3   1       33.08       25.38      9.18 o 
  -3   3   1     1668.55     1575.48     51.67 o 
  -2   3   1     3058.49     3113.37    124.18 o 
  -1   3   1      328.96      325.19     15.91 o 
   0   3   1        1.16        3.47      3.75 o 
   2   3   1      580.39      556.48     31.46 o 
   3   3   1      182.30      147.46     10.84 o 
   4   3   1       18.53       13.31      9.58 o 
   5   3   1      423.74      411.75     19.74 o 
   6   3   1      374.03      395.05     20.14 o 
   7   3   1      166.41      171.19     12.84 o 
   8   3   1       75.52       84.58     13.11 o 
  -7   4   1        6.57        5.43     13.73 o 
  -6   4   1        3.21       -4.41     11.40 o 
  -5   4   1        5.27        0.67      9.99 o 
  -4   4   1        0.31       -1.31      7.84 o 
  -3   4   1      292.91      301.05     16.27 o 
  -2   4   1      105.65       95.21      5.99 o 
  -1   4   1        9.82        1.90      4.38 o 
   0   4   1     1366.51     1484.23     81.18 o 
   1   4   1     3719.83     3602.46    188.88 o 
   2   4   1     1706.88     1637.84     88.15 o 
   3   4   1      444.85      402.63     24.95 o 
   4   4   1      107.63       90.89      9.22 o 
   5   4   1      239.57      267.88     15.09 o 
   6   4   1      275.82      279.47     16.36 o 
   7   4   1       19.29       11.89      7.03 o 
   8   4   1        5.25       -5.14     12.05 o 
  -7   5   1        4.63       -6.08     14.03 o 
  -6   5   1       44.98       62.09     17.50 o 
  -5   5   1      624.38      630.72     44.01 o 
  -4   5   1      678.02      771.70     50.17 o 
  -3   5   1       11.72       27.63      8.26 o 
  -2   5   1       15.69       19.40      5.06 o 
  -1   5   1      394.96      393.10     32.97 o 
   0   5   1      865.00      850.99     50.36 o 
   1   5   1        8.31       11.03      7.47 o 
   2   5   1      928.02     1044.38     59.39 o 
   3   5   1      248.84      238.80     18.04 o 
   4   5   1        8.46        8.49      5.66 o 
   5   5   1      236.67      236.02     18.89 o 
   6   5   1      494.21      528.38     26.03 o 
   7   5   1      270.62      313.84     19.19 o 
  -6   6   1       15.45       10.36     14.81 o 
  -5   6   1        4.72       -7.24     12.65 o 
  -4   6   1      203.94      216.68     23.31 o 
  -3   6   1      578.40      731.87     48.76 o 
  -2   6   1      144.95      149.23     18.52 o 
  -1   6   1      158.81      127.11     16.19 o 
   0   6   1      742.67      634.38     41.12 o 
   1   6   1      716.60      880.08     53.52 o 
   2   6   1      679.58      823.64     49.71 o 
   3   6   1      771.64      959.63     56.70 o 
   4   6   1       72.04       92.34     12.46 o 
   5   6   1      110.60      103.91     13.65 o 
   6   6   1       20.87       14.58      7.15 o 
   7   6   1       38.53       48.42      9.47 o 
  -5   7   1       11.74        6.12     15.40 o 
  -4   7   1        2.63      -20.07     13.38 o 
  -3   7   1      153.47      161.80     21.51 o 
  -2   7   1      419.57      436.91     34.86 o 
  -1   7   1       55.95       29.98     14.86 o 
   0   7   1     1204.04     1317.11     78.05 o 
   2   7   1       34.97       43.46      8.52 o 
   3   7   1       46.23       59.34     13.59 o 
   4   7   1      777.68      980.00     59.95 o 
   5   7   1      645.38      733.71     47.47 o 
   6   7   1      100.52      107.66     15.23 o 
  -4   8   1       13.97        1.29     17.27 o 
  -3   8   1        0.89      -12.44     15.56 o 
  -2   8   1      146.23      163.21     22.60 o 
  -1   8   1      460.10      343.93     30.98 o 
   0   8   1      310.97      309.80     29.47 o 
   1   8   1       66.56       24.62      9.95 o 
   2   8   1       82.49       89.29     15.94 o 
   3   8   1       56.78       71.49     15.83 o 
   4   8   1       31.00       14.63     12.03 o 
   5   8   1       42.87       52.56     15.00 o 
  -3   9   1        1.40       -5.68     18.04 o 
  -2   9   1       24.42        9.18     17.33 o 
  -1   9   1      133.73      106.24     23.57 o 
   0   9   1       54.81       30.44     17.69 o 
   1   9   1       46.27       17.26      7.94 o 
   2   9   1      490.35      428.94     32.40 o 
   3   9   1      411.59      464.77     35.71 o 
   4   9   1        6.31        7.47     12.63 o 
  -1  10   1       46.24       25.53     20.10 o 
   0  10   1       11.84      -23.22     15.48 o 
   1  10   1      181.84       85.47      9.47 o 
   2  10   1       30.43       11.74     10.67 o 
   3  10   1       71.78       60.34     15.42 o 
   0 -10   2        8.98        5.93     10.92 o 
  -3  -9   2      105.26      117.19     20.72 o 
  -2  -9   2      405.33      485.12     37.93 o 
  -1  -9   2      121.77      120.95     18.85 o 
   0  -9   2        2.04      -12.99      8.66 o 
   2  -9   2      132.35      104.97     24.01 o 
   3  -9   2      122.66      110.28     26.11 o 
  -4  -8   2       27.00       22.39     12.63 o 
  -3  -8   2       15.29       13.28     11.01 o 
  -2  -8   2      130.77      126.57     17.23 o 
  -1  -8   2      247.39      270.83     25.12 o 
   0  -8   2        9.82        1.29      9.38 o 
   1  -8   2      225.15      202.92     21.76 o 
   2  -8   2      198.59      213.64     15.44 o 
   3  -8   2       17.71        8.92      7.48 o 
   4  -8   2       72.24       54.06     22.41 o 
  -5  -7   2      176.81      185.50     19.20 o 
  -4  -7   2      815.95      914.20     56.37 o 
  -3  -7   2      388.58      387.57     28.74 o 
  -2  -7   2        9.37        5.68      8.93 o 
  -1  -7   2       40.40       51.37     12.76 o 
   0  -7   2      518.04      575.99     47.22 o 
   1  -7   2      488.24      523.19     25.29 o 
   2  -7   2       64.50       74.99     10.85 o 
   3  -7   2        0.63      -10.37      6.91 o 
   4  -7   2       42.79       28.11     18.41 o 
   5  -7   2       87.86       73.82     23.10 o 
  -6  -6   2      195.56      187.29     18.79 o 
  -5  -6   2       69.80       69.73     13.21 o 
  -4  -6   2        0.46       -0.21      6.53 o 
  -3  -6   2        1.69        1.35      6.20 o 
  -2  -6   2        0.02       -0.77      6.39 o 
  -1  -6   2        8.99        3.02      7.43 o 
   0  -6   2       13.11       10.25      6.87 o 
   1  -6   2      160.69      182.92     12.04 o 
   2  -6   2      228.61      232.34     14.74 o 
   3  -6   2      153.59      155.59     13.03 o 
   4  -6   2      296.51      320.55     36.09 o 
   5  -6   2       79.31       70.91     21.16 o 
   6  -6   2        2.89       -9.05     17.10 o 
  -6  -5   2      255.90      256.58     21.37 o 
  -5  -5   2      172.02      160.82     15.65 o 
  -4  -5   2      206.37      196.36     16.92 o 
  -3  -5   2      847.86      864.39     50.65 o 
  -2  -5   2     1550.29     1528.96     84.40 o 
  -1  -5   2      439.94      460.65     29.80 o 
   0  -5   2      108.51      123.19      7.44 o 
   1  -5   2       40.67       44.74      5.98 o 
   2  -5   2      718.30      873.21     70.48 o 
   3  -5   2      523.60      645.60     29.37 o 
   4  -5   2        6.46        3.80      6.73 o 
   5  -5   2      163.93      138.77     20.62 o 
   6  -5   2       43.93       12.11     16.60 o 
   7  -5   2        0.86      -23.13     15.42 o 
  -7  -4   2      284.55      297.59     24.22 o 
  -6  -4   2        1.13       -2.31      6.43 o 
  -5  -4   2      488.98      478.23     31.23 o 
  -4  -4   2       76.52       71.18      9.70 o 
  -3  -4   2       69.37       56.95      8.55 o 
  -2  -4   2        7.04        0.27      4.58 o 
  -1  -4   2      409.68      401.68     25.39 o 
   0  -4   2      979.16     1147.22     36.64 o 
   1  -4   2     1669.91     1968.44     75.04 o 
   2  -4   2      300.35      345.67     16.64 o 
   3  -4   2       69.52       59.44      7.53 o 
   4  -4   2      529.08      602.95     38.91 o 
   5  -4   2      543.09      600.10     27.95 o 
   6  -4   2      285.63      264.55     26.57 o 
   7  -4   2       95.27      109.86     22.62 o 
  -7  -3   2      147.49      137.20     15.38 o 
  -6  -3   2      188.49      188.76     17.04 o 
  -5  -3   2      526.69      516.63     32.73 o 
  -4  -3   2     1633.15     1649.45     90.08 o 
  -3  -3   2      586.07      551.83     33.00 o 
  -2  -3   2      136.07      156.03     12.15 o 
  -1  -3   2       14.97        9.81      2.62 o 
   0  -3   2     1022.70     1219.02     45.64 o 
   1  -3   2      316.40      384.00     16.68 o 
   2  -3   2      341.30      427.23     18.78 o 
   3  -3   2     1081.69     1387.15     77.78 o 
   4  -3   2       85.71       91.69      8.89 o 
   5  -3   2       78.81       68.41      8.73 o 
   6  -3   2       77.01       71.58     17.27 o 
   7  -3   2      551.36      513.53     39.35 o 
   8  -3   2      332.75      271.10     27.82 o 
  -7  -2   2       66.82       59.32     12.15 o 
  -6  -2   2        6.11       -1.02      6.18 o 
  -5  -2   2        6.15        1.27      5.08 o 
  -4  -2   2      672.02      647.81     38.35 o 
  -3  -2   2     1853.24     1721.05     92.54 o 
  -2  -2   2      802.48      762.86     42.58 o 
  -1  -2   2        6.38        9.42      2.31 o 
   0  -2   2      276.51      238.31     13.18 o 
   1  -2   2     3485.69     4536.96    167.61 o 
   2  -2   2     1887.26     2416.11    171.91 o 
   3  -2   2      641.49      672.08     27.84 o 
   4  -2   2      616.18      602.31     27.69 o 
   5  -2   2      353.51      321.36     30.75 o 
   6  -2   2      110.67      109.03     16.14 o 
   7  -2   2       33.31       18.89     12.98 o 
   8  -2   2        3.33       -6.99     12.88 o 
  -7  -1   2      164.64      181.38     17.79 o 
  -6  -1   2       60.35       65.07     10.20 o 
  -5  -1   2      226.46      223.86     17.90 o 
  -4  -1   2      698.18      682.87     40.10 o 
  -3  -1   2       61.22       35.39      5.93 o 
  -2  -1   2        0.96       -0.98      2.10 o 
  -1  -1   2      603.69      676.47     22.35 o 
   0  -1   2      992.26     1180.14     37.76 o 
   1  -1   2     2955.80     3701.09    136.65 o 
   2  -1   2        1.14        2.36      2.62 o 
   3  -1   2      221.48      211.67     12.78 o 
   4  -1   2     1656.91     1636.55     63.16 o 
   5  -1   2     1234.74     1190.28     47.44 o 
   6  -1   2      522.57      488.51     22.63 o 
   7  -1   2      134.95      122.04     16.62 o 
   8  -1   2      163.17      141.89     19.37 o 
  -7   0   2        1.82        4.64      8.99 o 
  -6   0   2      316.91      317.82     23.93 o 
  -5   0   2     2162.61     2216.79    119.84 o 
  -4   0   2      977.52      894.76     35.58 o 
  -3   0   2      255.95      286.85     18.56 o 
  -2   0   2      429.55      395.16     17.63 o 
  -1   0   2     8073.70     7914.61    305.06 o 
   0   0   2     3746.56     4181.74    131.98 o 
   1   0   2        5.51        6.55      1.19 o 
   2   0   2      185.40      210.04      9.36 o 
   3   0   2      986.94      896.25     34.89 o 
   4   0   2     3225.89     3128.11    121.95 o 
   5   0   2      262.97      244.14     12.54 o 
   6   0   2      132.93      129.32     12.30 o 
   7   0   2      123.32      107.21     18.30 o 
  -7   1   2      204.15      198.15     19.93 o 
  -6   1   2      332.63      329.34     25.20 o 
  -5   1   2       29.15       18.58      8.43 o 
  -4   1   2      176.20      168.06     14.05 o 
  -3   1   2      309.03      299.98     11.22 o 
  -2   1   2       61.67       58.06      4.71 o 
  -1   1   2      276.59      278.54     12.47 o 
   0   1   2     1884.61     1794.80     66.59 o 
   1   1   2     1744.16     1755.41     93.56 o 
   2   1   2     2030.49     1895.88     70.80 o 
   3   1   2     6630.93     6804.43    250.69 o 
   4   1   2     1533.63     1493.57     57.27 o 
   5   1   2       65.46       54.48      5.45 o 
   6   1   2      631.22      679.89     29.10 o 
   7   1   2     1039.29     1124.99     46.37 o 
  -7   2   2      172.86      169.46     19.35 o 
  -6   2   2      268.24      242.38     21.68 o 
  -5   2   2      257.94      241.01     19.83 o 
  -4   2   2      285.76      245.82     18.52 o 
  -3   2   2     1680.94     1561.54     64.13 o 
  -2   2   2     3461.90     3123.86    124.31 o 
  -1   2   2       44.67       35.98      4.23 o 
   0   2   2      672.88      548.54     21.67 o 
   1   2   2     1845.91     1737.29    144.47 o 
   2   2   2     2612.56     2257.97     84.40 o 
   3   2   2       27.68       27.88      4.98 o 
   4   2   2      172.56      138.36     10.84 o 
   5   2   2       44.26       46.04      5.29 o 
   6   2   2        1.61       -3.48      4.35 o 
   7   2   2      157.62      150.64     14.37 o 
   8   2   2      435.35      533.13     37.73 o 
  -7   3   2        1.88       -2.25     11.47 o 
  -6   3   2      206.77      173.37     19.25 o 
  -5   3   2       67.14       48.63     12.13 o 
  -4   3   2       79.78       64.54      8.25 o 
  -3   3   2       12.97        9.36      4.18 o 
  -2   3   2     1392.05     1195.37     76.86 o 
  -1   3   2     1697.24     1593.20    116.07 o 
   0   3   2      132.56       86.48      8.97 o 
   1   3   2      536.39      466.56     27.05 o 
   2   3   2     5357.39     4203.05    218.12 o 
   3   3   2     4399.64     4314.47    160.51 o 
   4   3   2      786.15      717.29     29.74 o 
   5   3   2      572.28      575.02     25.35 o 
   6   3   2      658.96      709.49     31.14 o 
   7   3   2      122.44      129.17     11.97 o 
   8   3   2       27.63       28.74     12.40 o 
  -7   4   2      219.00      177.45     22.39 o 
  -6   4   2      170.88      171.87     19.79 o 
  -5   4   2       83.08       66.71     13.80 o 
  -4   4   2      168.14      147.56     14.51 o 
  -3   4   2      315.53      280.85     15.75 o 
  -2   4   2      366.79      320.36     16.82 o 
  -1   4   2      585.76      579.44     27.78 o 
   0   4   2      501.55      419.86     27.32 o 
   1   4   2      102.10      111.84     11.38 o 
   2   4   2      983.61     1007.93     55.87 o 
   3   4   2       45.55       40.58      6.74 o 
   4   4   2      284.79      240.37     13.01 o 
   5   4   2       43.33       45.85      6.65 o 
   6   4   2     1465.87     1563.58     63.10 o 
   7   4   2      872.84     1013.15     64.70 o 
   8   4   2       18.52       19.73     13.55 o 
  -6   5   2       25.59       14.00     13.11 o 
  -5   5   2       68.21       66.63     15.58 o 
  -4   5   2      870.66      941.96     42.96 o 
  -3   5   2      729.39      799.00     50.27 o 
  -2   5   2        6.08        2.88      4.97 o 
  -1   5   2       15.97        6.79      6.73 o 
   0   5   2     1311.38     1134.90     65.19 o 
   1   5   2     5879.23     6097.84    319.06 o 
   2   5   2     1763.06     2011.97    181.29 o 
   3   5   2       23.46       27.28      7.16 o 
   4   5   2      495.48      500.54     31.36 o 
   5   5   2      911.50      965.83     40.96 o 
   6   5   2       73.55       73.97      9.02 o 
   7   5   2        0.11      -12.78     10.70 o 
  -6   6   2        1.16       -9.28     13.40 o 
  -5   6   2      124.38      109.78     17.50 o 
  -4   6   2      230.84      235.48     23.51 o 
  -3   6   2        5.55       -9.09     11.13 o 
  -2   6   2        0.44      -11.47      9.86 o 
  -1   6   2       69.49       57.34      9.29 o 
   0   6   2       58.19       45.71     12.80 o 
   1   6   2      349.84      395.52     29.57 o 
   2   6   2       72.75       82.97      8.44 o 
   3   6   2      132.29      122.20     13.94 o 
   4   6   2      537.21      576.76     37.23 o 
   5   6   2      640.85      789.79     48.46 o 
   6   6   2      260.55      258.36     25.01 o 
   7   6   2       36.97       47.71     15.13 o 
  -5   7   2      167.85      147.92     20.93 o 
  -4   7   2       15.63       -3.02     13.44 o 
  -3   7   2       19.58       14.73     15.94 o 
  -2   7   2      601.52      832.01     54.46 o 
  -1   7   2      737.35      838.44     54.17 o 
   0   7   2      248.18      229.44     23.93 o 
   1   7   2       94.75      109.47     20.41 o 
   2   7   2      191.12      194.23     17.57 o 
   3   7   2      974.95     1032.09     62.20 o 
   4   7   2      495.04      624.77     41.70 o 
   5   7   2      102.86      131.32     16.31 o 
   6   7   2       97.39      101.56     15.11 o 
  -4   8   2       12.85       -4.93     15.92 o 
  -3   8   2       22.77       24.62     16.83 o 
  -2   8   2      122.09      129.51     21.04 o 
  -1   8   2       35.68       16.67     15.46 o 
   0   8   2      742.25      498.61     38.58 o 
   1   8   2      243.57      214.00     25.55 o 
   2   8   2       47.88       47.81     15.28 o 
   3   8   2      289.76      296.09     25.51 o 
   4   8   2      316.78      395.79     31.40 o 
   5   8   2      163.02      236.41     23.47 o 
   6   8   2      139.19      130.05     15.15 o 
  -3   9   2       66.86       86.87     23.51 o 
  -2   9   2       47.16       59.82     19.89 o 
  -1   9   2        6.20      -13.46     15.60 o 
   0   9   2      147.39      112.24     24.28 o 
   2   9   2       30.43       20.41      7.58 o 
   3   9   2        6.26        6.55     11.32 o 
   4   9   2       16.03       29.26     13.65 o 
  -1  10   2       35.95       22.43     18.04 o 
   0  10   2        8.91       -9.36     15.77 o 
   1  10   2       68.26       17.70      6.37 o 
   2  10   2      374.57      200.61     18.83 o 
   3  10   2      267.62      154.56     17.50 o 
  -2  -9   3       38.00       57.22     16.33 o 
  -1  -9   3        0.23       -9.45     11.65 o 
   0  -9   3        4.60        0.03     10.77 o 
   1  -9   3        9.77       -0.22     12.11 o 
   2  -9   3        4.75        0.60     15.23 o 
   3  -9   3       15.95       19.44     10.19 o 
  -4  -8   3       80.25       72.95     15.50 o 
  -3  -8   3       98.86      104.91     15.44 o 
  -2  -8   3      133.55      146.84     18.10 o 
  -1  -8   3      427.48      462.81     35.42 o 
   0  -8   3      489.92      541.60     28.47 o 
   1  -8   3       69.04       46.13     13.73 o 
   2  -8   3        0.99       -1.75      7.13 o 
   3  -8   3       23.16       34.64     16.80 o 
   4  -8   3      117.48      104.31     24.47 o 
  -5  -7   3      124.07      134.17     16.65 o 
  -4  -7   3        1.08       -1.58      7.76 o 
  -3  -7   3       42.39       35.69     11.61 o 
  -2  -7   3       36.53       29.48     11.13 o 
  -1  -7   3       81.35       92.30     14.86 o 
   0  -7   3       97.27       95.41     12.43 o 
   1  -7   3      576.73      636.74     41.49 o 
   2  -7   3      389.93      417.28     22.18 o 
   3  -7   3       83.36       87.26     12.70 o 
   4  -7   3       69.32       74.68     11.47 o 
   5  -7   3      151.17      140.24     26.22 o 
  -5  -6   3      109.23      102.08     13.78 o 
  -4  -6   3      422.43      413.97     29.49 o 
  -3  -6   3      695.64      676.69     42.53 o 
  -2  -6   3      617.40      614.97     39.35 o 
  -1  -6   3      263.54      271.77     22.02 o 
   0  -6   3       93.89       94.38      8.09 o 
   1  -6   3      134.80      127.14     10.43 o 
   2  -6   3      387.64      420.43     21.25 o 
   3  -6   3       60.80       89.29     10.60 o 
   4  -6   3      143.54      141.52     13.83 o 
   5  -6   3       38.22       39.14     18.66 o 
   6  -6   3       55.55       43.32     20.91 o 
  -6  -5   3        2.89        4.85      8.34 o 
  -5  -5   3        0.67       -3.41      7.26 o 
  -4  -5   3       33.69       24.51      8.55 o 
  -3  -5   3       71.64       73.41     10.53 o 
  -2  -5   3      265.18      264.75     20.16 o 
  -1  -5   3     2464.93     2590.97    139.00 o 
   0  -5   3      849.20      934.11     31.17 o 
   1  -5   3        5.33        6.83      4.52 o 
   2  -5   3      248.91      296.36     15.90 o 
   3  -5   3     1384.27     1694.04     67.10 o 
   4  -5   3      997.47     1158.26     48.63 o 
   5  -5   3      339.60      363.74     31.90 o 
   6  -5   3       52.11       33.04     18.75 o 
   7  -5   3       38.93        3.04     17.35 o 
  -6  -4   3      345.73      348.26     25.84 o 
  -5  -4   3       62.44       59.70      9.95 o 
  -4  -4   3      132.08      113.46     12.38 o 
  -3  -4   3     1307.62     1276.61     71.40 o 
  -2  -4   3     1201.76     1131.82     63.47 o 
  -1  -4   3      265.23      240.51     12.59 o 
   0  -4   3       62.86       64.68      5.13 o 
   1  -4   3        0.84       -0.56      3.40 o 
   2  -4   3       13.28       29.06      8.16 o 
   3  -4   3       27.89       31.79      6.23 o 
   4  -4   3       35.38       48.21      7.85 o 
   5  -4   3        1.47       -1.59      6.27 o 
   6  -4   3       51.03       50.98      9.01 o 
   7  -4   3      215.03      174.06     23.80 o 
  -7  -3   3        1.85        5.29      8.93 o 
  -6  -3   3       34.99       25.53      9.30 o 
  -5  -3   3        8.70        3.33      6.18 o 
  -4  -3   3      616.21      592.10     36.58 o 
  -3  -3   3     1079.62     1056.43     59.62 o 
  -2  -3   3      904.61      936.24     52.67 o 
  -1  -3   3      868.83      977.78     38.65 o 
   0  -3   3      669.46      713.69     28.83 o 
   1  -3   3     2811.63     3360.55    125.53 o 
   2  -3   3     2801.40     3589.01    133.98 o 
   3  -3   3       25.10       21.91      7.98 o 
   4  -3   3       78.70       93.46      8.78 o 
   5  -3   3     1657.72     1715.53     68.10 o 
   6  -3   3      663.50      681.24     67.46 o 
   7  -3   3       12.44        3.00     14.21 o 
  -7  -2   3        7.64        2.23      8.11 o 
  -6  -2   3       48.00       42.12     10.49 o 
  -5  -2   3      485.58      459.94     30.34 o 
  -4  -2   3     1920.11     1911.25    103.71 o 
  -3  -2   3      378.28      377.02     24.45 o 
  -2  -2   3     1107.15     1258.70     68.71 o 
  -1  -2   3        6.50        4.57      2.07 o 
   0  -2   3     1563.74     1876.75     60.20 o 
   1  -2   3       11.26       20.57      2.50 o 
   2  -2   3      956.51     1076.65     41.54 o 
   3  -2   3      867.23     1051.66     64.37 o 
   4  -2   3      637.25      654.89     28.01 o 
   5  -2   3      142.11      126.72      9.67 o 
   6  -2   3      108.38      104.92     21.54 o 
   7  -2   3      177.57      124.60     17.87 o 
  -7  -1   3       59.78       69.64     13.69 o 
  -6  -1   3        4.89        3.75      6.87 o 
  -5  -1   3      148.35      148.40     14.27 o 
  -4  -1   3      891.40      864.43     50.13 o 
  -3  -1   3      801.37      773.20     44.18 o 
  -2  -1   3     3427.02     3754.72    148.85 o 
  -1  -1   3     5649.18     5864.71    210.84 o 
   0  -1   3      497.05      484.90     16.54 o 
   1  -1   3       63.72       63.31      5.14 o 
   2  -1   3      133.55      120.69      6.37 o 
   3  -1   3     1027.70     1174.69     63.90 o 
   4  -1   3     3369.00     3128.78    160.84 o 
   5  -1   3      370.11      348.03     46.97 o 
   6  -1   3      242.41      206.60     23.69 o 
   7  -1   3       12.98        6.95      8.23 o 
  -7   0   3      291.27      294.61     24.87 o 
  -6   0   3      443.64      450.43     31.40 o 
  -5   0   3        6.89        6.47      7.43 o 
  -4   0   3       88.46       70.87      9.38 o 
  -3   0   3       29.49       34.34      4.81 o 
  -2   0   3      246.76      224.02     11.45 o 
  -1   0   3      133.53      129.94      8.45 o 
   0   0   3     3360.60     3589.07    113.58 o 
   1   0   3     2850.85     3103.33    114.85 o 
   2   0   3      119.71      141.73      6.65 o 
   3   0   3      190.61      152.24     15.72 o 
   4   0   3     2859.55     2645.54     99.73 o 
   5   0   3     1506.96     1420.22     55.63 o 
   6   0   3      287.21      279.15     24.65 o 
   7   0   3       88.82       82.77     12.53 o 
  -7   1   3        3.78       -5.29     10.01 o 
  -6   1   3      272.60      267.04     22.58 o 
  -5   1   3     1121.82     1178.00     67.63 o 
  -4   1   3      495.56      491.93     31.01 o 
  -3   1   3      444.28      405.25     19.11 o 
  -2   1   3     2455.49     2321.40     92.89 o 
  -1   1   3     1944.42     1759.36     92.45 o 
   0   1   3      556.72      492.01     16.51 o 
   1   1   3      235.93      273.68     16.88 o 
   2   1   3       47.61       42.30      6.14 o 
   3   1   3      360.17      408.05     21.27 o 
   4   1   3      159.51      185.99      9.86 o 
   5   1   3        2.64        0.67      3.34 o 
   6   1   3       86.56       71.64      7.56 o 
   7   1   3        7.65        4.06      8.03 o 
   8   1   3      256.33      277.28     24.76 o 
  -7   2   3       26.41       21.64     12.59 o 
  -6   2   3        1.17       -9.01      8.37 o 
  -5   2   3       11.40        6.01      8.41 o 
  -4   2   3        0.74       -4.68      4.03 o 
  -3   2   3      444.86      423.73     20.16 o 
  -2   2   3     2304.97     2142.47     86.23 o 
  -1   2   3     1918.72     1734.20     84.81 o 
   0   2   3      171.73      179.25      7.65 o 
   1   2   3      313.57      311.10     13.23 o 
   2   2   3     4057.16     3439.40    188.79 o 
   3   2   3     6429.49     6030.35    222.71 o 
   4   2   3      942.89      913.73     36.29 o 
   5   2   3       10.64        9.45      3.65 o 
   6   2   3      264.50      307.93     24.35 o 
   7   2   3      700.15      825.20     51.67 o 
   8   2   3      225.88      259.55     24.58 o 
  -7   3   3      280.19      261.13     25.84 o 
  -6   3   3      102.48       94.76     17.23 o 
  -5   3   3       12.41       -4.18      8.37 o 
  -4   3   3      317.73      306.33     17.08 o 
  -3   3   3     2622.24     2513.99    102.23 o 
  -2   3   3      753.73      689.83     58.79 o 
  -1   3   3      111.31       89.58      9.91 o 
   0   3   3        1.73       -1.42      2.10 o 
   1   3   3        6.37        4.00      3.12 o 
   2   3   3      421.37      404.53     17.32 o 
   3   3   3       26.25       37.47      3.98 o 
   4   3   3      335.28      282.69     13.57 o 
   5   3   3       36.02       27.69      4.95 o 
   6   3   3       14.61        9.57      9.45 o 
   7   3   3      250.76      262.57     24.66 o 
   8   3   3      100.46      115.07     19.14 o 
  -6   4   3       19.16       10.65     11.74 o 
  -5   4   3       91.51       73.37     14.69 o 
  -4   4   3      378.19      336.71     18.78 o 
  -3   4   3      460.47      482.76     31.81 o 
  -2   4   3      457.66      464.77     23.15 o 
  -1   4   3      643.67      667.26     35.86 o 
   0   4   3      486.48      379.08     19.29 o 
   1   4   3     1600.12     1566.46     85.61 o 
   2   4   3     1184.99     1168.85     51.24 o 
   3   4   3       66.44       61.08      5.79 o 
   4   4   3      863.02      879.86     36.17 o 
   5   4   3     1538.89     1652.51     65.01 o 
   6   4   3      160.34      144.47     18.54 o 
   7   4   3       14.16       14.09     12.38 o 
   8   4   3        3.65        4.85     11.78 o 
  -6   5   3       88.21       83.81     18.35 o 
  -5   5   3      220.60      198.23     21.41 o 
  -4   5   3      174.38      162.11     14.15 o 
  -3   5   3       80.62       86.14      9.82 o 
  -2   5   3      155.48      152.39     33.44 o 
  -1   5   3      702.25      794.06     61.29 o 
   0   5   3      300.54      224.45     42.74 o 
   1   5   3      811.78      746.94     45.90 o 
   2   5   3      462.91      462.06     34.43 o 
   3   5   3      121.39      113.34     11.67 o 
   4   5   3       44.46       44.16      6.18 o 
   5   5   3       50.69       63.73     12.34 o 
   6   5   3      418.34      501.31     37.50 o 
   7   5   3      307.62      339.31     30.57 o 
  -5   6   3      104.81      106.28     19.54 o 
  -4   6   3      552.13      637.24     43.72 o 
  -3   6   3      412.89      506.85     36.04 o 
  -2   6   3      338.39      345.75     55.74 o 
  -1   6   3      240.65      260.28     25.46 o 
   0   6   3       82.45       55.01      8.87 o 
   1   6   3      454.30      508.05     36.06 o 
   2   6   3      575.83      567.39     59.66 o 
   3   6   3      424.06      577.18     37.23 o 
   4   6   3      296.32      322.84     17.16 o 
   5   6   3        0.08        7.68      8.55 o 
   6   6   3       16.63       -0.52      9.65 o 
   7   6   3       42.00       38.27     14.46 o 
  -5   7   3       18.39       17.83     15.90 o 
  -4   7   3        1.84      -12.67     12.40 o 
  -3   7   3       17.21       10.05     13.59 o 
  -2   7   3        0.05        5.04     12.78 o 
  -1   7   3      132.60      160.70     20.12 o 
   0   7   3      519.55      438.35     52.27 o 
   1   7   3       11.69        7.34     13.80 o 
   2   7   3       26.66        5.20      7.83 o 
   3   7   3      529.66      596.12     39.62 o 
   4   7   3      925.26     1217.06     71.67 o 
   5   7   3      160.62      163.38     17.50 o 
   6   7   3       24.16       20.68      9.84 o 
  -4   8   3        8.57       -5.12     15.67 o 
  -3   8   3       28.33       40.28     17.81 o 
  -2   8   3      398.12      526.53     39.68 o 
  -1   8   3      273.97      298.61     28.97 o 
   0   8   3        9.95      -18.20     12.13 o 
   1   8   3       22.46      -16.81     14.38 o 
   2   8   3       49.50       35.27      7.05 o 
   3   8   3       41.30       27.57     11.40 o 
   5   8   3        0.51        5.45      7.20 o 
   6   8   3        6.92       10.01      8.11 o 
  -3   9   3       89.94      103.52     23.82 o 
  -2   9   3       57.18       72.41     19.75 o 
  -1   9   3        0.49      -21.19     14.13 o 
   0   9   3        2.08      -20.73     13.82 o 
   1   9   3      171.59      186.58     26.55 o 
   2   9   3      496.58      278.06     15.81 o 
   3   9   3      199.80      136.75     16.15 o 
  -1  10   3        4.23      -18.00     14.69 o 
   0  10   3       38.09       27.80     20.10 o 
   1  10   3       78.91       14.36      6.64 o 
   2  10   3        2.90       -6.10      5.06 o 
  -1  -9   4      103.58       86.04     19.37 o 
   0  -9   4       68.80       58.37     19.35 o 
   1  -9   4      112.43      132.92     29.46 o 
   2  -9   4      146.70      157.11     15.82 o 
  -3  -8   4        0.32       -6.26      9.07 o 
  -2  -8   4       74.53       77.44     15.96 o 
  -1  -8   4       35.82       30.55     14.07 o 
   0  -8   4      101.59      129.80     19.31 o 
   1  -8   4      221.47      234.55     14.74 o 
   2  -8   4       23.42       28.46     11.80 o 
   3  -8   4        0.49        2.18      9.11 o 
   4  -8   4       71.33       60.81     11.95 o 
  -4  -7   4      111.06      114.07     14.90 o 
  -3  -7   4        1.46        7.41      9.16 o 
  -2  -7   4       47.21       38.64     12.13 o 
  -1  -7   4      426.49      425.30     31.71 o 
   0  -7   4      988.36      971.34     46.64 o 
   1  -7   4      390.77      398.46     18.57 o 
   2  -7   4        0.57       -2.43      6.97 o 
   3  -7   4        0.25       -2.45      7.39 o 
   4  -7   4       22.79       24.10      9.66 o 
   5  -7   4        4.05        1.43      9.57 o 
  -5  -6   4       23.40       19.29     10.30 o 
  -4  -6   4        1.09        0.81      7.55 o 
  -3  -6   4       38.17       38.58     10.70 o 
  -2  -6   4       31.33       34.06     10.15 o 
  -1  -6   4      178.01      172.60     17.12 o 
   0  -6   4      215.97      253.35     15.08 o 
   1  -6   4       47.88       56.71      7.62 o 
   2  -6   4      438.02      504.67     33.16 o 
   3  -6   4      954.38     1117.71     58.09 o 
   4  -6   4      243.51      255.27     17.02 o 
   5  -6   4       24.68       19.64      9.51 o 
   6  -6   4       38.31       46.65     19.50 o 
  -5  -5   4        5.64        8.80      8.01 o 
  -4  -5   4        2.07       -2.29      5.87 o 
  -3  -5   4      932.99      856.60     51.23 o 
  -2  -5   4     1156.45     1078.12     62.26 o 
  -1  -5   4       33.18       36.29      6.13 o 
   0  -5   4       21.29       26.66      5.71 o 
   1  -5   4      256.82      284.95     12.83 o 
   2  -5   4      246.83      259.61     14.99 o 
   3  -5   4       13.65       22.82      6.99 o 
   4  -5   4      385.57      462.83     23.42 o 
   5  -5   4      309.78      331.40     19.83 o 
   6  -5   4       17.24        4.36      8.40 o 
  -6  -4   4      121.37      102.08     13.42 o 
  -5  -4   4       30.21       33.40      9.63 o 
  -4  -4   4        0.50       -2.18      5.95 o 
  -3  -4   4       14.22        7.93      6.62 o 
  -2  -4   4      348.24      344.78     23.97 o 
  -1  -4   4     1911.51     1986.08     76.45 o 
   0  -4   4     1423.80     1565.12     60.98 o 
   1  -4   4      583.80      653.97     22.70 o 
   2  -4   4      782.64      974.67     61.44 o 
   3  -4   4      333.03      371.78     18.25 o 
   4  -4   4      135.53      135.06     10.65 o 
   5  -4   4      529.72      540.22     25.79 o 
   6  -4   4      250.95      250.27     16.18 o 
  -6  -3   4      185.07      217.68     19.58 o 
  -5  -3   4      137.11      141.53     14.40 o 
  -4  -3   4      299.91      278.24     21.31 o 
  -3  -3   4      144.81      134.54     13.42 o 
  -2  -3   4       93.37       77.24      9.91 o 
  -1  -3   4      248.73      213.34     11.44 o 
   0  -3   4     1974.95     2100.84     67.74 o 
   1  -3   4       41.88       51.11      4.30 o 
   2  -3   4     2015.18     2337.05     88.56 o 
   3  -3   4      648.64      720.58     29.80 o 
   4  -3   4       37.00       39.95      6.53 o 
   5  -3   4        5.02        5.89      5.58 o 
   6  -3   4      182.27      176.85     13.20 o 
   7  -3   4      457.97      481.79     33.50 o 
  -6  -2   4       12.09        7.64      8.57 o 
  -5  -2   4        8.16       11.13      7.28 o 
  -4  -2   4      925.06      911.52     53.31 o 
  -3  -2   4     1736.77     1818.65     98.99 o 
  -2  -2   4      576.99      595.65     26.93 o 
  -1  -2   4      691.44      757.08     26.06 o 
   0  -2   4     2234.95     2553.74     81.51 o 
   1  -2   4     3958.36     4653.46    146.69 o 
   2  -2   4     1285.66     1476.61     62.02 o 
   3  -2   4        1.92       -1.02      3.27 o 
   4  -2   4        4.15        1.33      4.03 o 
   5  -2   4      234.78      231.12     13.41 o 
   6  -2   4       75.74       80.48     11.99 o 
   7  -2   4        8.46        9.03      8.18 o 
  -7  -1   4       24.92       31.63     11.97 o 
  -6  -1   4       22.81       18.89      9.11 o 
  -5  -1   4      123.69      107.53     12.78 o 
  -4  -1   4      162.79      159.34     14.86 o 
  -3  -1   4        3.01        6.22      3.80 o 
  -2  -1   4       47.82       67.51      9.60 o 
  -1  -1   4       55.11       49.08      4.51 o 
   0  -1   4     1006.68     1125.12     36.77 o 
   1  -1   4     1318.39     1522.36     49.29 o 
   2  -1   4       31.01       31.88      3.81 o 
   3  -1   4      433.24      411.31     17.45 o 
   4  -1   4     1953.95     1785.41     68.30 o 
   5  -1   4     1091.78      973.36     39.74 o 
   6  -1   4      118.09      118.29     13.96 o 
   7  -1   4        6.23        8.49      7.53 o 
   8  -1   4       62.04       75.78     13.19 o 
  -7   0   4       39.15       41.91     13.69 o 
  -6   0   4      334.71      370.78     28.09 o 
  -5   0   4      674.72      699.18     43.39 o 
  -4   0   4      164.71      165.46     14.75 o 
  -3   0   4       44.33       44.85      5.95 o 
  -2   0   4     1821.21     1827.17     73.99 o 
  -1   0   4     7291.89     7330.33    287.21 o 
   0   0   4     3747.78     3851.96    122.00 o 
   1   0   4       16.81       22.24      4.18 o 
   2   0   4      157.84      174.07      8.15 o 
   3   0   4      395.61      400.99     25.24 o 
   4   0   4      240.74      192.05     15.54 o 
   5   0   4       29.60       22.33      5.56 o 
   6   0   4       87.63       78.96     11.92 o 
   7   0   4        7.43       -2.54      8.28 o 
   8   0   4        8.61        2.29      9.43 o 
  -7   1   4       69.85       78.46     16.85 o 
  -6   1   4      109.67      122.29     15.77 o 
  -5   1   4        0.74       -4.02      7.53 o 
  -4   1   4      292.27      307.49     16.79 o 
  -3   1   4      211.08      196.65     11.54 o 
  -2   1   4       38.48       39.40      4.95 o 
  -1   1   4     1222.60     1127.70     60.60 o 
   0   1   4     3051.45     3113.63    115.23 o 
   1   1   4      855.64      801.81     30.71 o 
   2   1   4     1948.73     2066.15    111.45 o 
   3   1   4     1421.94     1345.26     74.68 o 
   4   1   4      195.89      167.60     14.59 o 
   5   1   4      295.53      291.95     21.60 o 
   6   1   4      592.68      588.15     38.04 o 
   7   1   4      341.02      341.04     26.32 o 
   8   1   4       66.15       76.22     14.77 o 
  -6   2   4      155.50      139.89     17.19 o 
  -5   2   4      190.86      203.62     18.68 o 
  -4   2   4      569.28      573.84     27.30 o 
  -3   2   4     1440.86     1412.02     59.09 o 
  -2   2   4      571.64      556.00     31.67 o 
  -1   2   4       35.44       31.82      4.68 o 
   0   2   4      852.24      832.96     29.85 o 
   2   2   4       35.85       19.98      5.16 o 
   3   2   4      810.87      691.84     56.00 o 
   4   2   4     1141.51     1101.86     63.26 o 
   5   2   4        0.48       -0.42      5.45 o 
   6   2   4       67.13       45.88     10.11 o 
   7   2   4      193.98      191.55     20.43 o 
   8   2   4      367.54      419.72     32.21 o 
  -6   3   4       49.64       37.14     13.75 o 
  -5   3   4        7.16        5.52     10.05 o 
  -4   3   4        5.86        6.19      5.94 o 
  -3   3   4      512.73      481.50     23.56 o 
  -2   3   4     2295.15     2336.11    181.44 o 
  -1   3   4     3221.19     3194.27    127.72 o 
   0   3   4      390.94      385.57     19.16 o 
   2   3   4     2255.53     1809.30     69.40 o 
   3   3   4      480.96      361.38     15.59 o 
   4   3   4      251.89      237.35     19.12 o 
   5   3   4      651.27      574.81     37.73 o 
   6   3   4      138.54      146.46     17.50 o 
   7   3   4        3.34       -1.91      9.63 o 
   8   3   4       25.09       21.18     11.74 o 
  -6   4   4      217.22      213.23     22.66 o 
  -5   4   4      113.93      125.17     19.52 o 
  -4   4   4       70.48       60.07     14.63 o 
  -3   4   4       88.25       78.80     10.66 o 
  -2   4   4      131.23      116.91     17.56 o 
  -1   4   4      461.91      478.09     24.29 o 
   0   4   4      186.48      176.10     13.84 o 
   1   4   4      971.30      890.81     35.95 o 
   2   4   4      986.41      926.85     36.93 o 
   3   4   4        1.02       -1.58      2.73 o 
   4   4   4        4.27        0.77      5.85 o 
   5   4   4      426.54      426.23     30.78 o 
   6   4   4      779.19      776.28     50.34 o 
   7   4   4      254.90      247.81     24.99 o 
   8   4   4        5.41       -2.66     11.53 o 
  -6   5   4        0.35       -7.70     12.05 o 
  -5   5   4      198.13      210.50     28.91 o 
  -3   5   4      290.96      286.53     24.00 o 
  -2   5   4      117.78      127.32     15.42 o 
  -1   5   4      946.94     1174.75     51.54 o 
   0   5   4     1859.03     1661.76     69.16 o 
   1   5   4      953.40      820.28     34.21 o 
   2   5   4        3.36       -3.79      3.53 o 
   3   5   4       10.40        7.72      6.68 o 
   4   5   4      404.18      427.60     30.09 o 
   5   5   4      399.18      427.29     31.50 o 
   6   5   4        0.05      -12.77      8.51 o 
   7   5   4        3.61       -2.56     10.18 o 
  -5   6   4       95.65       88.14     18.73 o 
  -4   6   4        2.78        4.31     11.99 o 
  -3   6   4        7.06       -0.58     10.97 o 
  -2   6   4       18.49       10.05      8.92 o 
  -1   6   4        6.11        1.10      6.96 o 
   0   6   4       41.16       39.93      8.27 o 
   1   6   4      186.47      124.10     17.46 o 
   2   6   4      120.74      103.66     15.51 o 
   3   6   4      327.22      323.08     23.58 o 
   4   6   4      757.38      838.79     51.56 o 
   5   6   4      240.97      262.01     23.41 o 
   6   6   4       17.66       18.27     10.42 o 
   7   6   4      124.15      144.32     20.14 o 
  -4   7   4       19.05       28.55     15.17 o 
  -3   7   4      231.88      325.04     28.01 o 
  -2   7   4      899.00     1261.88     74.89 o 
  -1   7   4      560.46      663.12     33.02 o 
   0   7   4        7.03       -3.40      6.70 o 
   1   7   4       30.41       19.83     13.07 o 
   2   7   4      277.40      152.23     14.05 o 
   3   7   4      322.47      335.09     24.26 o 
   4   7   4       12.82       17.31      8.24 o 
   5   7   4      115.75      124.93     15.50 o 
   6   7   4        0.58       -5.10      9.01 o 
  -3   8   4       19.53       17.10     13.84 o 
  -2   8   4       33.40       43.86     17.60 o 
  -1   8   4      227.22      290.41     27.20 o 
   0   8   4      138.02      125.80     20.04 o 
   1   8   4       59.20       56.22     18.71 o 
   2   8   4       80.36       22.74      7.99 o 
   4   8   4      164.76      167.40     16.50 o 
   5   8   4       97.84       95.44     13.48 o 
  -2   9   4       11.06        6.76     16.21 o 
  -1   9   4       18.58       11.86     16.40 o 
   0   9   4       69.24       53.14     19.37 o 
   1   9   4       59.56       17.48     18.60 o 
   4   9   4        8.17        5.31      6.93 o 
   0  10   4        0.61      -19.37     14.81 o 
  -2  -8   5       89.25       97.71     17.79 o 
  -1  -8   5      294.59      285.42     26.34 o 
   0  -8   5      277.29      266.73     26.68 o 
   1  -8   5       55.66       56.51     11.19 o 
   2  -8   5        2.34      -11.03      8.18 o 
   3  -8   5      107.90      121.54     20.87 o 
  -3  -7   5       92.09       89.14     15.71 o 
  -2  -7   5       26.26       24.84     11.40 o 
  -1  -7   5       22.94       16.92     11.36 o 
   0  -7   5      348.24      357.27     20.20 o 
   1  -7   5      419.96      441.73     19.62 o 
   2  -7   5       68.80       62.63     10.44 o 
   3  -7   5       56.70       56.83     10.20 o 
   4  -7   5       77.89       87.50     12.03 o 
   5  -7   5      128.36      134.29     20.02 o 
  -4  -6   5      192.80      194.38     19.20 o 
  -3  -6   5      126.75      114.36     14.44 o 
  -2  -6   5      195.04      160.82     16.75 o 
  -1  -6   5       74.55       79.13     14.50 o 
   0  -6   5      128.80      120.76     11.02 o 
   1  -6   5      438.22      435.79     18.33 o 
   2  -6   5      247.56      267.41     14.42 o 
   3  -6   5        6.56        1.01      7.22 o 
   4  -6   5       70.92       71.81     10.83 o 
   5  -6   5       81.71       68.21     11.27 o 
   6  -6   5        0.62      -14.29      9.76 o 
  -5  -5   5        1.64       -5.08      7.95 o 
  -4  -5   5        9.55        6.12      7.95 o 
  -3  -5   5       22.77       24.26      9.66 o 
  -2  -5   5      377.94      347.41     25.53 o 
  -1  -5   5      957.80      925.27     38.87 o 
   0  -5   5      363.51      377.44     19.06 o 
   1  -5   5       10.56       15.05      5.08 o 
   2  -5   5      565.75      662.37     30.09 o 
   3  -5   5     1522.21     1638.25    103.26 o 
   4  -5   5      321.17      339.82     18.83 o 
   5  -5   5        9.59       11.14      8.48 o 
   6  -5   5       27.17       29.17     13.05 o 
  -5  -4   5       56.81       58.12     12.26 o 
  -4  -4   5       41.44       44.69     10.76 o 
  -3  -4   5      464.44      451.43     30.88 o 
  -2  -4   5      697.48      695.94     42.76 o 
  -1  -4   5       30.80       36.84      5.95 o 
   0  -4   5        0.44       -3.46      3.84 o 
   1  -4   5       32.99       32.92      6.07 o 
   2  -4   5       23.90       34.11      6.28 o 
   3  -4   5        0.48       -1.49      4.89 o 
   4  -4   5       52.94       61.38      8.20 o 
   5  -4   5      402.54      409.15     30.07 o 
   6  -4   5      458.94      499.50     34.94 o 
   7  -4   5      139.85      153.02     19.31 o 
  -6  -3   5       19.09       17.17     10.36 o 
  -5  -3   5      137.81      139.56     15.19 o 
  -4  -3   5      332.22      337.44     25.20 o 
  -3  -3   5      315.03      321.52     23.87 o 
  -2  -3   5       94.50       90.72     11.44 o 
  -1  -3   5      400.71      415.10     16.30 o 
   0  -3   5     2180.92     2359.33     76.29 o 
   1  -3   5     3132.05     3593.66    113.99 o 
   2  -3   5     1031.63     1173.99     46.72 o 
   3  -3   5        6.21       12.79      4.74 o 
   4  -3   5       54.95       58.28     10.08 o 
   5  -3   5      414.56      406.86     28.47 o 
   6  -3   5      129.19      121.60     15.67 o 
   7  -3   5       23.05       17.69     11.40 o 
  -6  -2   5       68.56       80.82     14.67 o 
  -5  -2   5      523.88      545.05     36.56 o 
  -4  -2   5      335.78      337.81     24.74 o 
  -3  -2   5       17.42       22.35      7.76 o 
  -2  -2   5       19.76       20.04      5.21 o 
  -1  -2   5       11.52       20.13      3.68 o 
   0  -2   5       93.37      104.62      6.38 o 
   1  -2   5        0.99        5.20      2.69 o 
   2  -2   5      523.82      560.52     17.02 o 
   3  -2   5      678.45      716.20     29.42 o 
   4  -2   5      429.84      419.49     19.00 o 
   5  -2   5      588.73      585.50     37.00 o 
   6  -2   5      338.62      350.53     25.72 o 
   7  -2   5      116.64      106.83     14.90 o 
   8  -2   5      117.06      127.90     17.21 o 
  -6  -1   5      133.10      142.05     16.62 o 
  -5  -1   5      175.96      159.14     16.56 o 
  -4  -1   5      149.26      165.52     15.81 o 
  -3  -1   5      601.70      679.13     30.87 o 
  -2  -1   5     1160.36     1210.14     40.67 o 
  -1  -1   5     1484.70     1575.73     59.98 o 
   0  -1   5     1172.87     1250.87     41.08 o 
   1  -1   5      803.80      991.79     33.18 o 
   2  -1   5      827.09      954.01     37.37 o 
   3  -1   5     1149.80     1306.27     61.22 o 
   4  -1   5       71.50       56.93      9.16 o 
   5  -1   5      439.99      448.79     30.30 o 
   6  -1   5      160.56      155.81     16.04 o 
   7  -1   5       14.54        7.28      8.78 o 
   8  -1   5        3.40        5.49      9.63 o 
  -6   0   5       24.36       31.42     11.97 o 
  -5   0   5       12.27        6.33      8.24 o 
  -4   0   5       10.78        6.87      5.25 o 
  -3   0   5      507.81      524.07     24.64 o 
  -2   0   5       57.39       54.16      6.23 o 
  -1   0   5     1456.47     1341.58     44.07 o 
   0   0   5     2255.93     2296.22     73.79 o 
   1   0   5      273.99      267.54     12.48 o 
   2   0   5       14.87        8.12      2.18 o 
   3   0   5      633.86      638.46     38.23 o 
   4   0   5     2031.56     2110.54    115.34 o 
   5   0   5     1139.99     1151.88     66.30 o 
   6   0   5      113.67      120.85     14.61 o 
   7   0   5       30.02       24.78     10.18 o 
   8   0   5       92.35      110.86     16.44 o 
  -6   1   5      448.49      544.03     38.70 o 
  -5   1   5      364.75      418.43     30.15 o 
  -4   1   5      131.87      152.23     11.29 o 
  -3   1   5      296.79      313.33     16.66 o 
  -2   1   5      621.14      606.12     27.29 o 
  -1   1   5      740.25      734.14     31.69 o 
   0   1   5     1291.02     1397.15     45.28 o 
   1   1   5     1006.94     1069.98     35.21 o 
   2   1   5       34.85       20.50      5.83 o 
   3   1   5      102.73      120.50     12.76 o 
   4   1   5      313.16      354.21     25.10 o 
   5   1   5       39.42       34.98      8.68 o 
   6   1   5        7.28        5.89      8.07 o 
   7   1   5      247.71      281.86     24.30 o 
   8   1   5      324.17      344.47     28.40 o 
  -6   2   5        6.72        3.35     11.71 o 
  -5   2   5      118.93      124.45     15.52 o 
  -4   2   5      139.83      133.29     11.05 o 
  -3   2   5      402.49      437.17     21.90 o 
  -2   2   5     1596.44     1615.06     70.80 o 
  -1   2   5      262.71      253.19     13.75 o 
   0   2   5       38.94       28.09      3.36 o 
   1   2   5      887.49      786.34     26.80 o 
   2   2   5     3272.11     3409.60    182.64 o 
   3   2   5     1810.62     1824.79    100.69 o 
   4   2   5       15.22       11.71      6.33 o 
   5   2   5        2.62       -5.33      5.83 o 
   6   2   5      365.71      392.90     29.05 o 
   7   2   5      230.04      241.93     22.83 o 
   8   2   5        5.25        7.41     11.59 o 
  -6   3   5        4.94       -0.46     12.05 o 
  -5   3   5       64.08       80.99     11.17 o 
  -4   3   5      598.23      638.99     31.07 o 
  -3   3   5      637.44      657.63     31.01 o 
  -2   3   5       17.85       15.47      5.87 o 
  -1   3   5       50.62       20.95     10.79 o 
   0   3   5      223.43      232.10     13.81 o 
   1   3   5      305.14      241.71     21.67 o 
   2   3   5      174.56      137.20     13.36 o 
   3   3   5      506.08      484.58     31.36 o 
   4   3   5      247.06      221.47     18.87 o 
   5   3   5      383.07      367.74     27.41 o 
   6   3   5      389.26      370.46     28.80 o 
   7   3   5      165.31      168.85     20.00 o 
   8   3   5       48.15       58.99     14.17 o 
  -5   4   5        4.55        4.61      8.67 o 
  -4   4   5       28.90       29.67     11.81 o 
  -3   4   5      285.98      313.81     19.15 o 
  -2   4   5      144.83      126.64     11.22 o 
  -1   4   5      593.20      662.79     56.95 o 
   0   4   5     2261.62     2545.99    103.62 o 
   1   4   5      557.50      471.15     21.10 o 
   2   4   5        2.88       -0.79      5.26 o 
   3   4   5      157.08      129.65     13.53 o 
   4   4   5      388.12      356.38     25.89 o 
   5   4   5      202.72      206.06     19.85 o 
   6   4   5       13.70       -6.76      8.64 o 
   7   4   5      126.98      111.32     18.25 o 
   8   4   5       15.20       -3.06     11.55 o 
  -5   5   5      296.48      328.81     54.98 o 
  -4   5   5        8.79        9.42      8.38 o 
  -3   5   5      126.81      106.53     12.06 o 
  -2   5   5       52.67       34.17      9.63 o 
  -1   5   5      225.65      268.89     17.31 o 
   0   5   5       27.52       19.41      6.62 o 
   1   5   5      984.20      902.26     68.20 o 
   2   5   5      817.20      807.47     47.32 o 
   3   5   5        4.53        7.45      6.28 o 
   4   5   5       68.29       71.91     11.94 o 
   5   5   5      811.53      829.14     52.06 o 
   6   5   5      326.33      354.79     29.20 o 
   7   5   5       66.51       54.56     14.59 o 
  -5   6   5       21.57       16.17     14.34 o 
  -4   6   5      196.99      209.39     17.16 o 
  -3   6   5      157.41      186.10     29.99 o 
  -2   6   5       53.72       61.18     18.85 o 
  -1   6   5      313.12      375.50     21.91 o 
   0   6   5      260.06      267.36     21.91 o 
   1   6   5       18.15       13.46     14.40 o 
   2   6   5      230.95      237.56     18.52 o 
   3   6   5      183.70      180.90     16.46 o 
   4   6   5      144.33      128.65     15.06 o 
   5   6   5      215.74      216.58     20.79 o 
   6   6   5        1.19       -4.18      9.26 o 
   7   6   5       22.26       24.70     12.53 o 
  -4   7   5        0.34      -18.01     12.01 o 
  -3   7   5       43.22       36.37     15.71 o 
  -2   7   5       35.84       45.42     13.31 o 
  -1   7   5      617.63      820.90     39.16 o 
   0   7   5      240.29      299.22     18.82 o 
   1   7   5        2.58       -7.95     10.03 o 
   2   7   5       60.70       66.19     10.43 o 
   3   7   5      443.30      514.61     33.92 o 
   4   7   5      531.22      612.91     39.91 o 
   5   7   5       54.10       58.64     12.15 o 
   6   7   5        1.28        2.66      9.20 o 
  -3   8   5       54.28       99.73     20.31 o 
  -2   8   5      171.40      205.58     22.76 o 
  -1   8   5       50.82       69.25     17.89 o 
   0   8   5       21.43       19.88      8.97 o 
   1   8   5        0.29        4.76      9.24 o 
   2   8   5       49.07       52.25      9.30 o 
   3   8   5       21.10       19.25      7.68 o 
   4   8   5      151.62      149.27     16.44 o 
   5   8   5       31.43       22.97     10.32 o 
  -2   9   5       39.21       58.91     19.60 o 
  -1   9   5       27.67       35.04     17.73 o 
   0   9   5       76.71      112.11     22.89 o 
   3   9   5        0.96        3.52      7.70 o 
   4   9   5        5.03        5.47      7.22 o 
   0  -8   6       66.52       75.68     18.39 o 
   1  -8   6       83.28      100.15     13.85 o 
   2  -8   6        1.55        0.66      8.65 o 
  -2  -7   6       64.37       69.69     14.75 o 
  -1  -7   6      168.47      122.79     16.31 o 
   0  -7   6       87.68       84.94     10.94 o 
   1  -7   6       22.51       33.02      9.20 o 
   2  -7   6        0.10       -8.35      7.39 o 
   3  -7   6        4.91       -9.53      8.63 o 
   4  -7   6       68.27       46.77     10.39 o 
  -3  -6   6       54.33       56.58     13.73 o 
  -2  -6   6       93.07       86.48     13.44 o 
  -1  -6   6        9.99        5.06      8.95 o 
   0  -6   6        1.15       -6.21      5.89 o 
   1  -6   6      293.83      284.35     17.54 o 
   2  -6   6      477.16      523.13     21.67 o 
   3  -6   6      258.66      262.71     18.57 o 
   4  -6   6       20.99        9.26     12.67 o 
  -4  -5   6      246.81      221.45     20.95 o 
  -3  -5   6      427.44      418.20     30.63 o 
  -2  -5   6       85.08       75.84     12.42 o 
  -1  -5   6       68.90       62.48      8.37 o 
   0  -5   6       43.62       42.60      7.63 o 
   1  -5   6      174.58      168.08     12.43 o 
   2  -5   6      176.83      167.72     10.74 o 
   3  -5   6       17.35       24.93     11.67 o 
   4  -5   6      135.48      122.04     18.71 o 
   5  -5   6      110.85      103.37     16.62 o 
   6  -5   6       64.55       62.53     14.65 o 
  -5  -4   6       58.61       70.77     14.52 o 
  -4  -4   6        1.50       -4.77      7.72 o 
  -3  -4   6       84.14       92.09     13.67 o 
  -2  -4   6       95.17       86.81     12.42 o 
  -1  -4   6       30.72       30.45      6.48 o 
   0  -4   6      468.15      467.95     22.22 o 
   1  -4   6      633.21      691.79     30.38 o 
   2  -4   6      117.27      108.37      8.28 o 
   3  -4   6      126.16      133.04     17.14 o 
   4  -4   6      265.44      276.72     23.76 o 
   5  -4   6      118.79      120.46     16.89 o 
   6  -4   6       27.17       42.12     13.17 o 
  -5  -3   6      206.10      209.42     20.35 o 
  -4  -3   6       81.04       79.21     12.82 o 
  -3  -3   6       62.01       64.71     12.21 o 
  -2  -3   6        5.28        9.61      7.26 o 
  -1  -3   6      225.26      235.87     11.36 o 
   0  -3   6        4.02        0.14      3.52 o 
   1  -3   6      455.03      500.04     22.89 o 
   2  -3   6      563.31      583.14     25.85 o 
   3  -3   6       34.43       25.82      8.68 o 
   4  -3   6        2.23       -0.02      7.66 o 
   5  -3   6      313.20      330.49     25.51 o 
   6  -3   6      780.79      787.41     49.34 o 
   7  -3   6      240.06      244.92     23.04 o 
  -5  -2   6      177.88      194.78     19.37 o 
  -4  -2   6      740.77      846.03     51.88 o 
  -3  -2   6      212.93      229.81     19.19 o 
  -2  -2   6      179.37      161.81      9.22 o 
  -1  -2   6        7.28        3.27      3.37 o 
   0  -2   6     1523.36     1634.90     53.60 o 
   1  -2   6     1060.13     1130.21     37.99 o 
   2  -2   6      124.51      141.98      9.66 o 
   3  -2   6       42.95       40.74      5.99 o 
   4  -2   6        9.00        3.68      7.28 o 
   5  -2   6        1.72        6.45      9.20 o 
   6  -2   6        1.67        2.56      9.05 o 
   7  -2   6       12.55        0.46     10.74 o 
  -5  -1   6       34.06       36.37     11.97 o 
  -4  -1   6        0.31       -3.54      7.39 o 
  -3  -1   6        5.99        7.77      5.38 o 
  -2  -1   6        2.63        1.22      4.02 o 
  -1  -1   6      420.75      417.58     16.23 o 
   0  -1   6      864.25      957.75     31.82 o 
   1  -1   6      105.61       97.40      6.05 o 
   2  -1   6       30.73       20.97      6.67 o 
   3  -1   6     1011.06     1116.16     64.03 o 
   4  -1   6     1996.52     2237.76    122.84 o 
   5  -1   6      594.20      648.18     41.08 o 
   6  -1   6        8.65        5.10      8.39 o 
   7  -1   6       54.82       59.09     12.53 o 
   8  -1   6      264.39      343.35     29.09 o 
  -6   0   6      262.61      293.26     25.99 o 
  -5   0   6      264.44      305.23     25.24 o 
  -4   0   6        1.22       -2.74      5.16 o 
  -3   0   6       49.83       39.89      6.89 o 
  -2   0   6      578.18      588.41     26.95 o 
  -1   0   6     1501.30     1524.25     50.14 o 
   0   0   6        3.28        0.35      2.26 o 
   1   0   6      192.86      163.51     13.25 o 
   2   0   6      205.58      182.67     12.10 o 
   3   0   6      204.75      203.62     17.50 o 
   4   0   6       27.97       33.08      8.89 o 
   5   0   6      196.09      180.40     17.56 o 
   6   0   6      262.09      251.60     21.85 o 
   7   0   6      159.37      148.36     18.71 o 
   8   0   6      133.05      139.33     18.60 o 
  -6   1   6        0.54        1.23     11.80 o 
  -5   1   6      191.52      196.96     19.89 o 
  -4   1   6       39.35       39.56      8.04 o 
  -3   1   6        9.85       13.91      5.39 o 
  -2   1   6      122.51      107.82     10.34 o 
  -1   1   6      449.22      442.58     21.02 o 
   0   1   6      730.19      702.59     25.80 o 
   1   1   6     1024.90      993.69     33.27 o 
   2   1   6     1323.44     1309.47     73.60 o 
   3   1   6     1322.66     1448.97     81.68 o 
   4   1   6      417.07      440.90     30.30 o 
   5   1   6       74.45       83.38     13.23 o 
   6   1   6      364.31      395.04     29.67 o 
   7   1   6      264.61      287.21     25.87 o 
   8   1   6        1.84       10.99     11.07 o 
  -5   2   6      133.80      157.95     13.70 o 
  -4   2   6      115.12      129.24     11.41 o 
  -3   2   6       17.70       18.28      6.43 o 
  -2   2   6       12.84       15.08      7.56 o 
  -1   2   6       52.57       38.35      6.37 o 
   0   2   6        7.90       -1.52      3.02 o 
   1   2   6      688.29      626.75     22.22 o 
   2   2   6      299.09      283.29     21.52 o 
   3   2   6     2314.70     2476.57    135.70 o 
   4   2   6      113.02      102.12     13.73 o 
   5   2   6        3.74       -5.85      7.55 o 
   6   2   6      382.85      353.17     28.11 o 
   7   2   6      694.43      751.16     49.46 o 
   8   2   6      380.41      455.53     35.54 o 
  -5   3   6        0.54       -1.79      7.59 o 
  -4   3   6       15.14       13.62      7.82 o 
  -3   3   6      576.35      581.52     29.12 o 
  -2   3   6     1026.93     1102.60     48.49 o 
  -1   3   6       57.14       52.47     22.57 o 
   0   3   6      218.68      202.82     17.17 o 
   1   3   6     1200.47     1191.03     73.80 o 
   2   3   6     1284.24     1271.12     72.37 o 
   3   3   6     1008.87      970.64     57.18 o 
   4   3   6      162.63      125.49     14.63 o 
   5   3   6        3.58       -2.14      7.47 o 
   6   3   6       23.66       20.89     10.45 o 
   7   3   6        8.22       -2.33     10.30 o 
   8   3   6        1.25       -3.10     11.55 o 
  -5   4   6        8.65        5.52      9.13 o 
  -4   4   6       17.52        8.58      8.12 o 
  -3   4   6        0.15      -10.36      6.91 o 
  -2   4   6      111.22       84.16     10.96 o 
  -1   4   6        0.42       -2.54      6.26 o 
   0   4   6      252.78      268.48     16.04 o 
   1   4   6      849.68      763.44     52.61 o 
   2   4   6     1118.41     1131.57     64.82 o 
   3   4   6       18.02       18.54      7.51 o 
   4   4   6        5.63        6.20      7.18 o 
   5   4   6     1405.21     1321.75     77.49 o 
   6   4   6     1111.44     1019.21     63.03 o 
   7   4   6       67.99       46.61     13.40 o 
  -4   5   6      143.88      133.49     14.39 o 
  -3   5   6       70.69       52.18     14.11 o 
  -2   5   6        3.50       -5.58      8.80 o 
  -1   5   6      325.69      373.06     56.10 o 
   0   5   6     1364.05     1599.53     67.61 o 
   1   5   6      308.94      333.71     22.74 o 
   2   5   6        9.04        6.39      6.64 o 
   3   5   6      175.46      155.91     15.77 o 
   4   5   6       88.25       77.32     12.13 o 
   5   5   6        6.80        0.29      9.28 o 
   6   5   6       71.11       55.99     13.67 o 
   7   5   6       58.03       49.33     14.65 o 
  -4   6   6       28.36       13.33     11.75 o 
  -3   6   6       17.12       12.26     12.36 o 
  -2   6   6        9.09       -6.08      8.98 o 
  -1   6   6      104.03      111.38     12.36 o 
   0   6   6      271.50      282.25     31.18 o 
   1   6   6      556.52      470.43     36.92 o 
   2   6   6      554.50      603.69     37.25 o 
   3   6   6      348.88      369.49     26.37 o 
   4   6   6      374.40      404.80     28.99 o 
   5   6   6      207.25      208.49     20.50 o 
   6   6   6       61.46       55.24     13.17 o 
  -3   7   6      214.91      273.89     36.80 o 
  -2   7   6      199.74      254.78     42.75 o 
  -1   7   6       10.52       -3.53      7.47 o 
   0   7   6       17.07       38.20     14.17 o 
   1   7   6       52.25       83.19     14.88 o 
   2   7   6      400.47      411.81     27.68 o 
   3   7   6       24.91       28.96      9.01 o 
   4   7   6      267.08      294.64     23.45 o 
   5   7   6      213.95      248.44     22.27 o 
   6   7   6       10.93       14.67     10.57 o 
  -2   8   6       56.85       69.04     18.89 o 
  -1   8   6      238.62      264.67     28.32 o 
   0   8   6      336.24      421.53     35.46 o 
   1   8   6      278.89      319.31     28.76 o 
   3   8   6      132.43      128.51     15.04 o 
   4   8   6       92.67       85.35     13.17 o 
   5   8   6       80.08       92.59     14.23 o 
  -1  -7   7       62.28       68.00     15.83 o 
   0  -7   7      233.05      214.34     15.89 o 
   1  -7   7      268.53      235.74     17.30 o 
   2  -7   7       75.97       81.74     13.20 o 
  -2  -6   7       41.19       28.78     12.46 o 
  -1  -6   7        0.48        2.64      6.33 o 
   0  -6   7       65.71       50.04      8.98 o 
   1  -6   7        1.90       -1.79      6.99 o 
   2  -6   7       12.63        6.26      8.61 o 
   3  -6   7      158.10      146.65     20.35 o 
   4  -6   7      126.59      116.17     18.95 o 
  -3  -5   7      117.29      126.86     17.46 o 
  -2  -5   7      722.34      705.07     46.09 o 
  -1  -5   7      233.56      227.24     15.09 o 
   0  -5   7        1.31       -0.36      5.78 o 
   1  -5   7      131.08      119.54     11.39 o 
   2  -5   7      598.01      599.83     28.68 o 
   3  -5   7      403.90      395.58     31.57 o 
   4  -5   7       70.32       60.84     15.69 o 
   5  -5   7        8.13        1.10     12.46 o 
  -4  -4   7       50.89       52.75     13.51 o 
  -3  -4   7      180.95      190.78     20.06 o 
  -2  -4   7       25.76       39.10     11.65 o 
  -1  -4   7      243.88      230.33     14.49 o 
   0  -4   7      342.61      357.49     19.15 o 
   1  -4   7       44.65       51.17      8.20 o 
   2  -4   7       59.55       78.63      9.64 o 
   3  -4   7      118.20      114.82     17.50 o 
   4  -4   7      101.63      105.68     17.21 o 
   5  -4   7      317.31      335.48     27.97 o 
   6  -4   7      337.58      357.83     29.44 o 
  -4  -3   7      270.62      281.59     24.16 o 
  -3  -3   7      247.55      253.70     22.20 o 
  -2  -3   7       90.73      105.16     13.80 o 
  -1  -3   7      172.75      177.02     10.37 o 
   0  -3   7      976.54     1033.75     42.90 o 
   1  -3   7      690.29      741.98     32.18 o 
   2  -3   7        1.59        2.85      8.82 o 
   3  -3   7        3.50       -9.20      7.97 o 
   4  -3   7      338.18      329.26     26.30 o 
   5  -3   7      527.81      561.01     38.23 o 
   6  -3   7       15.96       26.26     12.03 o 
  -5  -2   7       63.13       82.04     16.00 o 
  -4  -2   7        1.97       -4.66      8.66 o 
  -3  -2   7      115.20      120.64     14.29 o 
  -2  -2   7      374.74      376.41     20.06 o 
  -1  -2   7       99.71       91.05      7.65 o 
   0  -2   7       11.60       13.02      4.03 o 
   1  -2   7      510.23      520.15     19.65 o 
   2  -2   7      987.48     1108.79     64.80 o 
   3  -2   7      421.26      426.27     30.03 o 
   4  -2   7      502.86      545.36     36.54 o 
   5  -2   7      506.62      575.27     38.66 o 
   6  -2   7      116.76      133.60     17.66 o 
   7  -2   7      114.89      117.98     17.94 o 
  -5  -1   7       87.92       80.63     15.79 o 
  -4  -1   7      340.95      377.79     28.47 o 
  -3  -1   7      415.38      462.35     26.23 o 
  -2  -1   7      325.23      310.67     17.01 o 
  -1  -1   7      366.23      351.27     14.76 o 
   0  -1   7       44.13       50.42      5.28 o 
   1  -1   7        3.27        3.13      3.09 o 
   2  -1   7      270.53      241.34     28.70 o 
   3  -1   7      334.43      290.00     17.77 o 
   4  -1   7        8.45        6.95      9.05 o 
   5  -1   7       38.72       33.65     10.88 o 
   6  -1   7       44.57       35.31     11.65 o 
   7  -1   7        3.76      -14.42      9.61 o 
  -5   0   7      130.04      142.91     17.35 o 
  -4   0   7        3.57        0.68      7.09 o 
  -3   0   7        1.01       -0.49      5.23 o 
  -2   0   7      615.40      608.59     28.51 o 
  -1   0   7     1078.49     1052.52     45.01 o 
   0   0   7      603.89      552.41     27.48 o 
   1   0   7      236.45      220.10     29.32 o 
   2   0   7      115.40       99.43     11.37 o 
   3   0   7     1318.65     1481.81     84.21 o 
   4   0   7     2666.18     3067.34    167.33 o 
   5   0   7      363.17      417.43     30.63 o 
   6   0   7        1.07       -9.97      9.16 o 
   7   0   7      124.41      132.58     18.58 o 
  -5   1   7      119.77      126.26     16.96 o 
  -4   1   7      106.02      111.02     11.07 o 
  -3   1   7       18.04       14.53      6.69 o 
  -2   1   7      219.81      210.46     15.71 o 
  -1   1   7      470.54      488.83     23.43 o 
   0   1   7        8.23        0.82      3.38 o 
   1   1   7        7.20       -7.71      5.14 o 
   2   1   7       18.22       10.14     14.61 o 
   3   1   7      106.09      119.10     15.19 o 
   4   1   7        5.69        5.89      8.61 o 
   5   1   7       19.30        6.01      8.99 o 
   6   1   7      256.46      264.82     24.06 o 
   7   1   7      476.39      535.17     38.93 o 
  -5   2   7        8.78       12.27      9.20 o 
  -4   2   7      137.28      140.95     12.81 o 
  -3   2   7      996.99     1099.06     49.09 o 
  -2   2   7      848.97      903.89     40.87 o 
  -1   2   7        1.77       -7.38      4.92 o 
   0   2   7       42.42        5.56     12.84 o 
   3   2   7     1123.70     1251.08     72.89 o 
   4   2   7      228.31      246.15     21.75 o 
   5   2   7       24.84        3.18      9.97 o 
   6   2   7      251.47      232.10     23.22 o 
   7   2   7      124.77      131.65     19.83 o 
  -5   3   7       57.51       59.03     12.01 o 
  -4   3   7      163.60      184.31     18.71 o 
  -3   3   7       15.21        8.38      7.88 o 
  -2   3   7        0.40      -10.46      6.97 o 
  -1   3   7        0.23       -5.20      5.85 o 
   0   3   7       11.52       11.88     12.51 o 
   1   3   7        9.77        2.10     11.58 o 
   2   3   7      149.11      123.93     15.27 o 
   3   3   7      247.02      245.05     21.16 o 
   4   3   7       68.11       60.80     12.09 o 
   5   3   7      230.50      193.66     20.56 o 
   6   3   7      412.30      374.25     30.38 o 
   7   3   7      129.27      144.70     19.62 o 
  -4   4   7      172.97      180.55     28.61 o 
  -3   4   7      216.17      206.92     16.82 o 
  -2   4   7      219.84      217.91     19.22 o 
  -1   4   7      347.68      396.05     22.86 o 
   0   4   7      413.74      504.81     42.26 o 
   1   4   7       94.50      113.63     17.96 o 
   2   4   7      173.72      177.74     17.23 o 
   3   4   7      896.40      930.12     55.75 o 
   4   4   7      592.23      585.94     38.85 o 
   5   4   7        1.13      -12.34      9.22 o 
   6   4   7       89.64       92.70     15.29 o 
   7   4   7       21.43       11.09     11.94 o 
  -4   5   7       94.36       99.94     19.77 o 
  -3   5   7       11.86       -9.12     12.28 o 
  -2   5   7      148.35      153.83     14.86 o 
  -1   5   7       19.97       -4.77     16.35 o 
   0   5   7      407.46      578.14     46.88 o 
   2   5   7      106.49      130.94     14.69 o 
   3   5   7       26.71       23.93      8.86 o 
   4   5   7      215.93      238.33     21.02 o 
   5   5   7      372.07      398.60     30.65 o 
   6   5   7      185.85      194.20     20.77 o 
   7   5   7       67.07       57.78     14.81 o 
  -3   6   7       88.54       98.58     16.05 o 
  -2   6   7       95.61      138.54     15.76 o 
  -1   6   7       36.31       57.64     20.06 o 
   0   6   7        5.27       -1.14     12.98 o 
   1   6   7      182.75      222.95     23.91 o 
   3   6   7       42.37       42.82     10.18 o 
   4   6   7       81.54       88.16     14.65 o 
   5   6   7       45.10       51.48     12.36 o 
   6   6   7        3.75       -2.71     10.32 o 
  -2   7   7       88.80      128.38     26.84 o 
  -1   7   7      181.33      282.05     31.11 o 
   0   7   7       23.46       54.10     16.79 o 
   1   7   7        5.65       23.78     12.67 o 
   3   7   7      554.47      669.22     42.08 o 
   4   7   7      123.81      156.22     16.89 o 
   5   7   7        0.56       -3.79      8.84 o 
  -1   8   7        5.05       -4.20     13.98 o 
   0   8   7        2.19        0.62     13.36 o 
   1   8   7       70.10       96.98     17.91 o 
   2   8   7       11.24       27.32     11.17 o 
   4   8   7       12.75       22.24      9.30 o 
   0  -6   8      160.47      149.20     13.45 o 
   1  -6   8      426.46      390.09     31.94 o 
   2  -6   8      298.35      248.17     25.26 o 
   3  -6   8       50.14       35.02     15.90 o 
  -2  -5   8        0.95        1.69      9.97 o 
  -1  -5   8       12.46       12.71      7.36 o 
   0  -5   8        1.85        0.53      6.69 o 
   1  -5   8       57.43       56.24     13.19 o 
   2  -5   8        1.84      -12.92     10.05 o 
   3  -5   8      204.33      186.37     22.47 o 
   4  -5   8      303.40      301.92     29.11 o 
  -3  -4   8      119.32      125.43     17.56 o 
  -2  -4   8      227.48      260.24     24.24 o 
  -1  -4   8      525.05      540.20     26.91 o 
   0  -4   8      517.73      529.87     26.15 o 
   1  -4   8      102.40       87.41     14.29 o 
   2  -4   8       27.52       22.62     12.03 o 
   3  -4   8       82.92       80.25     16.83 o 
   4  -4   8      120.77      120.04     19.12 o 
   5  -4   8       99.42      104.10     17.64 o 
  -3  -3   8        9.28       -1.08      9.36 o 
  -2  -3   8       14.63       23.87     10.78 o 
  -1  -3   8       16.33       14.18      6.72 o 
   0  -3   8       34.87       40.89      7.50 o 
   1  -3   8      311.29      306.56     25.45 o 
   2  -3   8      255.86      233.87     22.41 o 
   3  -3   8       38.65       31.27     11.99 o 
   4  -3   8       70.07       81.92     15.40 o 
   5  -3   8      200.30      203.27     21.74 o 
   6  -3   8      101.50      102.50     17.06 o 
  -4  -2   8      335.07      390.19     30.82 o 
  -3  -2   8       62.75       75.14     10.31 o 
  -2  -2   8       39.74       28.80      7.40 o 
  -1  -2   8      625.02      593.78     23.24 o 
   0  -2   8      751.77      787.97     54.43 o 
   1  -2   8      110.46       89.70     14.13 o 
   2  -2   8        0.61      -12.05      8.03 o 
   3  -2   8       20.72       13.57     10.11 o 
   4  -2   8        0.07        6.12      9.76 o 
   5  -2   8      125.43      123.10     17.85 o 
   6  -2   8       40.56       27.30     12.53 o 
  -4  -1   8        1.25       -7.74      8.72 o 
  -3  -1   8        7.53        5.45      6.28 o 
  -2  -1   8      234.63      238.74     15.13 o 
  -1  -1   8      458.45      434.37     40.52 o 
   0  -1   8       28.27       30.25      7.00 o 
   1  -1   8        1.63       -6.56      5.07 o 
   2  -1   8      252.23      239.94     15.70 o 
   3  -1   8      898.83      954.70     58.12 o 
   4  -1   8      551.01      563.82     38.62 o 
   5  -1   8        8.12        3.35     11.34 o 
   6  -1   8       18.42        7.01     11.30 o 
  -4   0   8        1.23        0.86      6.70 o 
  -3   0   8      172.21      178.36     13.17 o 
  -2   0   8      728.31      702.42     32.91 o 
  -1   0   8      387.45      393.76     20.23 o 
   0   0   8       24.11        5.19      6.68 o 
   1   0   8       66.30       40.03      7.88 o 
   2   0   8       16.58        9.28      6.79 o 
   3   0   8        0.66        0.11      6.78 o 
   4   0   8       20.80       16.21     10.49 o 
   5   0   8        3.07       -7.30      9.55 o 
   6   0   8       45.53       34.54     12.61 o 
   7   0   8      102.22      111.07     18.21 o 
  -4   1   8       54.84       74.99     11.37 o 
  -3   1   8       62.71       71.97     10.13 o 
  -2   1   8      311.71      302.38     17.81 o 
  -1   1   8      264.07      219.58     24.12 o 
   0   1   8       56.60       23.32     13.42 o 
   1   1   8      355.27      306.97     18.45 o 
   2   1   8      520.98      525.41     27.03 o 
   3   1   8       55.32       48.59      8.69 o 
   4   1   8       16.02       20.37     10.61 o 
   5   1   8      147.04      169.83     19.72 o 
   6   1   8      124.78      121.16     17.81 o 
   7   1   8        8.23       18.21     12.96 o 
  -4   2   8       88.67       96.87     13.06 o 
  -3   2   8       18.59       13.94      8.38 o 
  -2   2   8       24.76       14.55      7.23 o 
  -1   2   8       41.93       -0.42     12.65 o 
   0   2   8      200.74      119.96     20.62 o 
   1   2   8       33.47       13.49      6.70 o 
   2   2   8      763.97      759.58     36.00 o 
   3   2   8      382.52      352.36     27.53 o 
   4   2   8       14.78       -8.39      8.93 o 
   5   2   8       10.86      -11.72      9.20 o 
   6   2   8      274.26      259.20     25.49 o 
   7   2   8      381.15      441.80     35.02 o 
  -4   3   8      170.18      175.83     15.82 o 
  -3   3   8      462.96      485.64     32.36 o 
  -2   3   8      270.35      231.54     29.34 o 
  -1   3   8        8.27      -17.92     11.94 o 
   0   3   8       11.95       -4.10     14.23 o 
   1   3   8      339.26      434.62     37.04 o 
   2   3   8      180.17      158.93     13.30 o 
   3   3   8        3.37       -6.22      9.57 o 
   4   3   8       47.66       31.81     12.59 o 
   5   3   8       15.16       -1.89     10.90 o 
   6   3   8       34.40        4.89     11.94 o 
  -3   4   8        0.08      -15.04     10.51 o 
  -1   4   8        8.59      -15.31     12.82 o 
   0   4   8      296.33      382.20     36.27 o 
   1   4   8      667.11      669.28     50.38 o 
   2   4   8       12.99        9.90      9.19 o 
   3   4   8       24.18        1.56      8.86 o 
   4   4   8      274.21      273.29     24.80 o 
   5   4   8      626.58      645.56     43.80 o 
   6   4   8      161.99      154.91     20.06 o 
  -2   5   8       43.85       39.16     23.43 o 
  -1   5   8      246.63      390.23     39.77 o 
   0   5   8      102.82      161.22     23.62 o 
   1   5   8       15.21       20.10     12.46 o 
   2   5   8       43.76       36.91     13.21 o 
   3   5   8       14.88       13.44      8.68 o 
   4   5   8       26.48       29.44     10.36 o 
   5   5   8       56.07       46.59     12.42 o 
   6   5   8       69.07       54.72     13.53 o 
  -2   6   8        5.78      -18.12     16.52 o 
  -1   6   8       32.40       30.80     18.06 o 
   0   6   8      126.96      134.96     22.12 o 
   1   6   8       76.47      122.74     20.16 o 
   2   6   8       61.89       91.07     16.83 o 
   3   6   8      236.83      252.06     21.10 o 
   4   6   8      164.09      177.05     18.73 o 
   5   6   8       13.94       -1.48     10.30 o 
  -1   7   8       21.95       26.92     16.44 o 
   0   7   8       28.62       29.90     15.21 o 
   1   7   8       16.87       33.04     15.02 o 
   2   7   8       27.98       40.78     13.34 o 
   4   7   8      280.79      321.94     25.35 o 
   5   7   8       34.65       39.35     11.51 o 
   1   8   8        9.17       32.88     14.50 o 
   2   8   8       48.75      102.93     18.93 o 
   0  -5   9       34.74       28.76     12.38 o 
   1  -5   9      133.98      139.08     19.50 o 
   2  -5   9      146.94      126.07     19.72 o 
   3  -5   9       12.96       -6.91     13.78 o 
  -1  -4   9       60.05       60.59     14.50 o 
   0  -4   9       19.12       20.81     11.17 o 
   1  -4   9        7.40        9.01     11.17 o 
   2  -4   9       22.10       11.94     12.38 o 
   3  -4   9       60.12       42.24     15.94 o 
   4  -4   9      240.37      231.98     26.07 o 
  -2  -3   9       46.08       48.56     12.90 o 
   0  -3   9      567.62      522.45     38.02 o 
   1  -3   9       18.37        2.77     10.92 o 
   2  -3   9      157.33      146.57     19.50 o 
   3  -3   9        4.50      -16.81     12.07 o 
   4  -3   9       82.24       87.97     16.94 o 
   5  -3   9        0.18       -0.79     12.75 o 
  -3  -2   9       93.68       95.20     14.81 o 
  -2  -2   9       30.96       43.80     13.28 o 
  -1  -2   9       14.89       24.32     11.20 o 
   0  -2   9      105.10       94.18     15.65 o 
   1  -2   9      210.04      194.34     20.47 o 
   2  -2   9      253.20      265.67     25.53 o 
   3  -2   9      261.71      272.83     25.43 o 
   4  -2   9      219.55      208.76     22.87 o 
   5  -2   9       99.80       78.80     17.52 o 
   6  -2   9       19.95       20.39     14.02 o 
  -3  -1   9      141.94      157.46     13.32 o 
  -2  -1   9      162.29      144.70     19.93 o 
  -1  -1   9       43.36       37.00     12.46 o 
   0  -1   9        7.90        9.65      9.53 o 
   1  -1   9        2.17       -9.23      6.15 o 
   2  -1   9        3.78       -9.80      8.74 o 
   3  -1   9        0.11      -10.68      9.88 o 
   4  -1   9      334.28      374.77     30.88 o 
   5  -1   9      384.99      426.73     34.02 o 
   6  -1   9       12.76       -2.64     12.71 o 
  -3   0   9       16.28       14.39      7.60 o 
  -2   0   9      252.15      235.08     25.53 o 
  -1   0   9      834.73      835.00     60.18 o 
   0   0   9      181.52      159.32     21.06 o 
   1   0   9        5.13      -10.27      6.85 o 
   2   0   9      249.96      213.38     39.99 o 
   3   0   9      768.29      782.34     38.32 o 
   4   0   9      204.48      199.81     22.33 o 
   5   0   9        5.48       -8.61     11.40 o 
   6   0   9        0.74      -10.51     11.80 o 
  -3   1   9       81.66       93.45     20.08 o 
  -2   1   9       38.38       23.28     11.80 o 
  -1   1   9        9.44       -5.47     13.30 o 
   1   1   9      192.53       97.09     19.95 o 
   2   1   9      218.82      206.46     31.19 o 
   3   1   9      111.51      104.25     12.86 o 
   4   1   9      190.13      187.64     21.49 o 
   5   1   9      138.54      139.41     19.66 o 
   6   1   9      243.47      255.41     25.95 o 
  -3   2   9      256.23      245.94     30.49 o 
  -2   2   9      112.98       76.61     21.89 o 
  -1   2   9       71.05       34.08     17.54 o 
   0   2   9       88.49       65.96     20.12 o 
   1   2   9      541.41      607.96     48.51 o 
   2   2   9      551.41      631.37     48.55 o 
   3   2   9        6.85       -1.87      7.65 o 
   4   2   9       55.52       18.79     12.84 o 
   5   2   9       77.36       59.32     15.98 o 
   6   2   9       53.40       49.42     14.83 o 
  -2   3   9      105.84       31.32     20.04 o 
  -1   3   9       30.66        6.72     17.85 o 
   0   3   9       24.85       18.87     15.50 o 
   1   3   9      181.38      172.06     23.49 o 
   2   3   9      191.33      201.83     24.07 o 
   3   3   9      249.80      235.21     16.96 o 
   4   3   9      373.55      357.89     29.61 o 
   5   3   9      275.92      261.99     25.68 o 
   6   3   9      231.41      227.75     24.64 o 
  -2   4   9      168.26      148.98     29.88 o 
  -1   4   9      206.77      259.45     32.38 o 
   0   4   9       47.24       61.53     17.85 o 
   1   4   9        4.87       13.75     14.17 o 
   2   4   9        4.21       12.88     12.67 o 
   3   4   9       20.67       12.62     16.02 o 
   4   4   9       14.84       -0.85     11.78 o 
   5   4   9       58.89       51.60     14.34 o 
   6   4   9      106.96       91.01     17.39 o 
  -2   5   9        0.28      -28.97     19.31 o 
  -1   5   9      106.17      139.76     25.95 o 
   0   5   9      450.45      694.88     54.92 o 
   1   5   9      178.20      237.49     26.76 o 
   2   5   9       23.92       43.90     14.86 o 
   3   5   9       98.61      126.84     19.25 o 
   4   5   9      281.65      329.18     27.22 o 
   5   5   9      303.81      363.03     29.67 o 
  -1   6   9        2.36        6.99     19.04 o 
   0   6   9       23.37       22.51     17.12 o 
   1   6   9       26.65       30.86     15.71 o 
   2   6   9        0.99       14.96     13.59 o 
   3   6   9       72.14      102.85     19.62 o 
   4   6   9      159.70      166.90     19.18 o 
   5   6   9       27.86       17.25     10.97 o 
   1   7   9        8.91        5.62     14.54 o 
   2   7   9      226.05      314.92     31.53 o 
   3   7   9      148.48      221.43     27.36 o 
   1  -3  10      222.99      191.72     23.74 o 
   2  -3  10       92.62       48.21     15.15 o 
   3  -3  10       91.25       70.52     18.06 o 
   1  -2  10       78.15       48.83     15.08 o 
   2  -2  10       26.16      -16.15     13.26 o 
   3  -2  10        7.33       -1.52     12.01 o 
   4  -2  10        0.75       -5.66     12.96 o 
  -1  -1  10      101.45       92.34     17.19 o 
   0  -1  10       95.32       85.64     16.85 o 
   1  -1  10       55.73       40.85     13.53 o 
   2  -1  10      493.18      460.90     35.29 o 
   3  -1  10      633.01      644.19     45.47 o 
   4  -1  10       51.89       33.23     15.15 o 
   5  -1  10        4.08       -1.33     14.63 o 
  -2   0  10       95.15       92.91     20.29 o 
  -1   0  10        5.75        5.53     12.88 o 
   0   0  10        5.65      -12.11     11.63 o 
   1   0  10        0.58       -2.77     12.51 o 
   2   0  10        0.84       -9.38      7.55 o 
   3   0  10        2.50      -16.14     10.76 o 
   4   0  10      148.79      130.36     20.39 o 
   5   0  10      266.33      285.94     29.05 o 
  -2   1  10       24.66       -6.16     15.58 o 
  -1   1  10      170.57      127.11     21.62 o 
   0   1  10      268.89      189.83     25.38 o 
   1   1  10      318.04      212.09     26.72 o 
   2   1  10      268.64      219.37     31.34 o 
   3   1  10       18.31       17.08     19.90 o 
   4   1  10        7.33       -5.00     19.03 o 
   5   1  10      115.05       98.48     19.16 o 
  -2   2  10       18.98       -7.76     16.77 o 
   0   2  10       10.04      -19.18     13.13 o 
   1   2  10      183.93      179.80     25.86 o 
   2   2  10      375.46      476.13     41.31 o 
   3   2  10       79.24       87.01     19.80 o 
   4   2  10       24.79       14.21     16.32 o 
   5   2  10      101.29       64.36     16.96 o 
  -1   3  10       23.48       -3.64     17.58 o 
   0   3  10      153.55      181.36     26.49 o 
   1   3  10      265.60      361.06     34.83 o 
   2   3  10       64.89       91.95     19.75 o 
   3   3  10        1.59        6.62     13.15 o 
   4   3  10        0.02        7.18     13.19 o 
   5   3  10       17.87      -15.69     13.11 o 
  -1   4  10       89.01      111.20     26.88 o 
   0   4  10      347.98      505.72     44.91 o 
   1   4  10      107.89      161.05     24.05 o 
   2   4  10        2.48        7.97     13.80 o 
   3   4  10       73.03      116.21     19.50 o 
   4   4  10      295.25      295.59     27.03 o 
   5   4  10      206.97      214.35     24.41 o 
   0   5  10       41.57       76.78     21.62 o 
   1   5  10        1.82        3.45     15.65 o 
   2   5  10        2.72        7.74     15.00 o 
   3   5  10        7.51       29.53     14.73 o 
   2   6  10      155.69      243.63     27.86 o 
   2  -1  11       10.24      -13.98     12.11 o 
   3  -1  11       12.57      -12.63     12.92 o 
   0   0  11       20.08       -2.14     14.17 o 
   1   0  11       21.27       -0.23     13.94 o 
   3   0  11      286.35      256.99     28.65 o 
   0   1  11       33.75       -6.20     15.67 o 
   1   1  11       57.18       25.99     16.37 o 
   2   1  11       53.94       59.03     19.14 o 
   3   1  11       21.84        7.90     22.73 o 
   4   1  11       15.68      -21.91     14.61 o 
   0   2  11      141.95      100.48     23.64 o 
   1   2  11      243.79      264.09     31.57 o 
   2   2  11       36.64       26.40     17.87 o 
   3   2  11        0.15        2.77     14.54 o 
   4   2  11        9.82       -1.31     26.75 o 
   1   3  11       68.83       87.31     21.89 o 
   2   3  11       93.56      126.22     22.43 o 
   3   3  11      107.96      152.54     22.74 o 
                                                 
